# Supplementary material for: Genome-wide high-throughput screening of interactive bacterial metabolite in the algal population using Escherichia coli K-12 Keio collection
Source: Sci Rep. 2020 Jun 30;10:10647. doi: 10.1038/s41598-020-67322-w (PMC7327039; doi:10.1038/s41598-020-67322-w)
Supplement: Supplementary file 1 — Supplementary information 1 [file 41598_2020_67322_MOESM1_ESM.xls]

## Sheet: Sheet1
Plate	ROUND 1												ROUND 2												ROUND 3
# 1	135667	63333.3	70333.3	276000	294333	68333.3	353667	168333	144333	144667	170000	311667	134853	63339.7	70692	277408	295834	68681.8	355470	169192	145069	145404	170867	313256	138898	65239.9	65743.6	285730	304709	70742.3	366134	174268	149422	135226	175993	322654
	97000	80666.7	35666.7	33333.3	50333.3	167000	114667	133333	98333.3	119667	140667	129333	96418	80182.7	35848.6	389785	50590	167852	115251	134013	98834.8	120277	141384	129993	89668.7	82588.1	36924	401479	52107.7	172887	107184	138034	101800	123885	145626	133893
	81333.3	52000	37666.7	6666.67	5000	102333	241333	318000	105333	107333	118667	137333	80845.3	51688	37858.8	6700.67	5025.5	102855	242564	319622	105871	107881	106861	138034	83270.7	53238.6	38994.5	6901.69	5176.27	105941	225585	297248	109047	111117	99380.3	128371
	51000	35333.3	30666.7	3500	8000	354000	251333	337667	95666.7	82000	98666.7	144333	50694	35121.3	30823.1	3517.85	8040.8	355805	218308	339389	96154.6	82418.2	99169.9	306365	52214.8	36175	28665.5	3623.39	8282.02	366480	224857	349570	99039.2	84890.7	102145	315555
	67333.3	105000	96333.3	73333.3	371333	342000	404000	199667	66333.3	133333	204000	182667	66929.3	104370	96824.6	73707.3	373227	343744	406060	200685	66671.6	134013	205040	183598	68937.2	107501	99729.4	68547.8	384424	354057	418242	186637	68671.8	138034	410081	189106
	114333	37333.3	22000	3000	12000	131667	159000	56000	65333.3	119000	110000	146000	113647	37337.1	22112.2	3015.3	12061.2	132338	159811	39071.6	200625	119607	110561	116800	117057	34723.5	22775.6	3105.76	12423	136308	164605	40243.7	206644	123195	113878	120304
	156333	82333.3	84666.7	35666.7	81000	36000	39666.7	67000	63333.3	79666.7	114000	140000	155395	82341.6	85098.5	35848.6	81413.1	36183.6	39869	67341.7	63656.3	80073	114581	140714	160057	84811.8	87651.4	36924	83855.5	37269.1	37078.1	69362	65566	82475.2	118019	130864
	305333	91333.3	93666.7	92333.3	220667	72666.7	110000	328000	230000	211667	150000	195000	303501	91342.5	94144.4	92804.2	221792	73037.3	110561	329673	231173	212746	150765	195995	282256	94082.7	96968.7	95588.4	228446	75228.4	113878	339563	238108	197854	140211	182275
# 2	189000	199667	223333	283000	274667	248333	244333	223333	229000	242000	245000	266000	213570	225623	252367	319790	310373	280617	276097	297033	304570	321860	325850	300580	85428	232392	224606	329384	319685	249749	284380	264360	313707	286455	335626	309597
	255667	234667	160667	186000	153333	172000	152000	142000	185000	217667	200667	225333	288903	265173	181553	210180	173267	194360	171760	160460	209050	245963	226753	254627	257124	273129	187000	216485	178465	200191	176913	128368	215322	218907	233556	262265
	151333	145667	128000	45066.7	150667	142667	174667	245333	292000	36666.7	164000	212333	171007	164603	144640	141059	170253	161213	197373	277227	329960	146667	41433.3	239937	176137	169541	86784	84635.2	151525	143480	203295	285543	339859	58666.7	82866.7	213544
	186333	166333	120000	33733.3	208000	164000	256333	180333	208333	3900	141667	188333	210557	187957	135600	105585	235040	185320	289657	203777	235417	4407	160083	212817	187395	193595	81360	108753	242091	190880	298346	209890	242479	4539.21	164886	219201
	147000	185000	159333	144000	169000	306333	285000	316333	333333	402333	187000	243000	166110	209050	180047	162720	190970	346157	322050	357457	376667	454637	211310	274590	171093	215321	185448	144821	196699	356541	331711	368180	387967	468276	217649	244385
	219667	148333	57666.7	56666.7	41333.3	145000	176667	523033	315333	147333	175000	208333	248223	167617	180497	64033.3	129373	163850	199633	591028	356327	166487	197750	235417	220919	172645	108298	38420	77624	145826	205622	526015	463225	171481	203682	242479
	246000	203667	190333	192667	183667	72600	77600	4900	5390	4312	3449.6	196000	277980	230143	215077	217713	207543	118338	126488	5537	6090.7	4872.56	3898.05	221480	286319	237048	221529	224245	213770	71002.8	75892.8	3322.2	6273.42	4336.58	4014.99	228124
	209333	179667	172333	182000	263667	158000	165000	247000	155333	161333	186333	202000	236547	203023	194737	205660	421867	178540	186450	279110	175527	182307	210557	228260	210527	180691	173316	183037	375461	158901	165941	248408	156219	162253	187395	203151
# 3	86333.3	225000	211667	248333	296667	206333	236667	212000	225667	216333	233667	227667	97556.7	254250	239183	372500	335233	233157	189333	239560	255003	173067	264043	257263	110239	287302	270277	335250	378814	163210	213947	270703	288154	195565	298369	334442
	197333	182667	167667	160333	152333	155667	151000	135667	157667	160000	148667	130000	222987	206413	189463	181177	172137	175903	170630	153303	178163	180800	167993	104000	251975	233247	214094	204730	194514	198771	192812	173233	124714	204304	189832	117520
	212333	175333	163000	126000	157667	102667	116667	3935.96	116000	100333	121333	105000	169867	198127	184190	142380	236500	116013	131833	39359.6	131080	70233.3	137107	118650	191949	118876	208135	160889	267245	131095	148972	44476.3	148120	79363.7	154931	134075
	209667	144333	111000	89333.3	111333	88000	103333	120333	79000	91333.3	76333.3	106333	236923	115467	125430	71466.7	125807	99440	116767	135977	89270	103207	86256.7	85066.7	267723	69280	50172	250133	142162	112367	131946	153654	100875	116624	97470	340267
	197000	136000	121333	92666.7	87000	99333.3	111000	89333.3	88000	98333.3	100000	106000	222610	153680	137107	27800	98310	112247	88800	100947	99440	111117	113000	119780	251549	173658	342767	11120	111090	126839	100344	114070	112367	125562	127690	135351
	34666.7	171000	134000	118667	98333.3	124667	127667	96333.3	99666.7	89666.7	70666.7	125667	39173.3	222300	151420	134093	111117	99733.3	144263	108857	112623	71733.3	49466.7	87966.7	309861	251199	171105	151525	125562	112699	163018	123008	127264	81058.7	55897.3	351867
	186667	3000	135667	127667	120333	109000	116000	117000	126000	82666.7	118333	151333	210933	3390	153303	102133	135977	123170	131080	93600	142380	57866.7	133717	171007	238355	3830.7	173233	115411	153654	139182	327700	105768	160889	65389.3	151100	193238
	4333.33	122333	196000	112333	142000	143333	153000	166667	122000	118333	114667	167000	4896.67	138237	221480	89866.7	160460	114667	172890	188333	137860	133717	129573	133600	119177	156207	110740	116827	112322	45866.7	195366	339000	155782	151100	146418	150968
# 4	206667	173000	164333	161333	196667	165000	234000	186333	206667	199000	245667	241333	233533	195490	185697	145200	222233	186450	264420	210557	186000	224870	277603	272707	70060	254137	241406	188760	333350	55935	298795	237929	210180	254103	222083	308159
	163000	232667	126333	102333	76000	123667	105667	170667	116667	133667	175000	193667	184190	262913	142757	115637	68400	139743	119403	153600	46666.7	151043	197750	154933	208135	297092	161315	130669	77292	157910	134926	173568	70000	170679	223457	175075
	207333	47000	85333.3	71000	100333	89333.3	110333	98666.7	94666.7	117000	148667	188667	234287	53110	96426.7	63900	113377	100947	124677	111493	106973	132210	167993	169800	264744	60014.3	108962	72207	128116	114070	140885	125987	32092	149397	189832	33960
	128000	44666.7	37333.3	109000	47000	77333.3	90333.3	68333.3	90666.7	110333	139667	185333	115200	50473.3	42186.7	141700	53110	87386.7	102077	41000	102453	124677	157823	166800	130176	57034.9	47670.9	354250	60014.3	98746.9	115347	46330	115772	140885	178340	250200
	111333	67666.7	11666.7	11000	53666.7	53000	92666.7	65333.3	84000	110000	180000	181000	125807	76463.3	13183.3	12430	60643.3	59890	104713	73826.7	94920	124300	203400	144800	142162	86403.6	395500	14045.9	68527	67675.7	118326	83424.1	107260	140459	305100	163624
	165333	147667	128667	106000	122000	80666.7	93333.3	129667	170000	113000	147000	187333	186827	166863	145393	119780	137860	91153.3	105467	146523	192100	101700	166110	168600	261557	233609	203551	167692	193004	103003	119177	165571	288150	114921	187704	252900
	143667	100667	90333.3	45666.7	65000	90666.7	100000	113000	118000	133333	121667	204333	129300	113753	81300	51603.3	73450	81600	150000	127690	133340	150667	137483	183900	146109	128541	91869	58311.8	82998.5	92208	319500	144290	150674	170253	155356	36780
	56000	87000	229000	94666.7	202000	49666.7	93666.7	257333	159333	161000	147000	232000	63280	98310	258770	106973	228260	56123.3	105843	290787	143400	144900	166110	185600	71506.4	111090	51754	120880	45652	11224.7	119603	328589	162042	163737	187704	209728
# 5	114333	147667	113667	65000	300667	214000	297667	120667	114667	188333	149667	206333	22866.7	166863	128443	32500	339753	241820	238133	136353	129573	212817	169123	233157	25839.3	216922	145141	97500	383921	273257	269091	154079	146418	297943	191109	163210
	51666.7	3420	5333.33	11000	38000	37000	42000	35000	54666.7	109333	122333	194000	58383.3	3864.6	6026.67	12430	19000	18500	21000	17500	10933.3	123547	138237	219220	65973.2	193230	18080	37290	21470	20905	23730	19775	12354.7	139608	156207	131532
	70666.7	4229	5666.67	1263	126667	3333.33	55666.7	38000	78333.3	92000	96666.7	119333	98933.3	4778.77	34000	1427.19	143133	3766.67	62903.3	30400	88516.7	103960	109233	134847	237440	5400.01	51000	1612.72	161741	4256.33	71080.8	34352	100024	117475	123434	152377
	12666.7	3666.67	5980	6573	24333.3	16000	70000	45333.3	94666.7	72666.7	139000	268333	14313.3	4143.33	6757.4	7427.49	27496.7	18080	79100	36266.7	106973	82113.3	157070	303217	128820	4681.97	7635.86	8393.06	31071.2	20430.4	89383	40981.3	120880	92788.1	177489	242573
	73666.7	18000	20666.7	2364	32333.3	3845	48333.3	57666.7	102000	93333.3	107667	140667	83243.3	20340	23353.3	2671.32	36536.7	4344.85	54616.7	65163.3	115260	105467	121663	158953	94065	22984.2	26389.3	3018.59	41286.4	4909.68	61716.8	73634.6	130244	119177	137480	179617
	132333	11333.3	49000	97666.7	54000	74666.7	98000	103000	136333	103333	123667	153667	149537	12806.7	55370	110363	61020	84373.3	110740	116390	154057	116767	139743	30733.3	168976	14471.5	62568.1	124711	68952.6	95341.9	125136	131521	174084	131946	157910	276600
	107667	46666.7	26333.3	7000	9000	41333.3	43666.7	33666.7	65333.3	81333.3	118333	159000	121663	52733.3	29756.7	7910	10170	46706.7	49343.3	38043.3	73826.7	91906.7	133717	179670	137480	59588.7	33625	8938.3	11492.1	52778.5	55758	42989	83424.1	103855	151100	203027
	109667	23000	117667	19666.7	189000	75000	16333.3	267333	81666.7	146000	154333	205333	21933.3	25990	132963	22223.3	213570	84750	18456.7	302087	92283.3	164980	174397	232027	24784.7	29368.7	186149	25112.4	241334	95767.5	20856	30208.7	104280	186427	197068	162419
# 6	343000	221500	170500	97500	451000	321000	446500	181000	172000	282500	224500	309500	205800	287950	153450	87750	270600	417300	223250	162900	154800	254250	202050	278550	209916	293709	156519	89505	276012	425646	227715	166158	157896	177975	206091	334260
	325500	199350	118000	16500	57000	55500	63000	52500	82000	164000	183500	291000	390600	119610	106200	14850	51300	49950	56700	47250	73800	147600	165150	261900	273420	122002	108324	15147	52326	50949	57834	23625	75276	150552	168453	267138
	318000	179415	112500	1894.5	190000	5000	83500	57000	117500	138000	145000	279000	286200	53824.5	101250	1705.05	171000	4500	75150	51300	105750	124200	130500	251100	291924	26912.2	50625	1739.15	342000	4590	76653	52326	107865	126684	133110	256122
	336140	161473	108970	9859.5	9500	24000	105000	68000	142000	109000	208500	302500	302526	96884.1	98073	8873.55	8550	21600	94500	61200	127800	32700	187650	272250	308577	98821.8	100034	9051.02	8721	22032	96390	62424	130356	33354	191403	277695
	331500	155015	113100	3546	48500	207675	388756	86500	153000	140000	161500	211000	232050	46504.4	101790	3191.4	43650	186908	349880	77850	137700	126000	145350	126600	236691	47434.5	103826	3255.23	44523	190646	356878	79407	140454	128520	148257	129132
	297750	159665	73500	146500	81000	112000	147000	154500	204500	155000	185500	230500	267975	143698	66150	131850	72900	100800	132300	139050	184050	139500	166950	138300	401962	146572	67473	134487	74358	102816	134946	141831	187731	142290	170289	345750
	290700	153278	39500	10500	13500	62000	65500	50500	98000	122000	177500	338500	377910	137951	35550	9450	12150	55800	58950	45450	88200	109800	159750	203100	188955	140710	36261	9639	12393	56916	60129	46359	89964	111996	162945	207162
	64500	157877	176500	29500	283500	92500	24500	351000	122500	219000	231500	308000	58050	142089	158850	26550	255150	83250	22050	315900	110250	197100	208350	277200	59211	144931	162027	27081	260253	84915	22491	322218	112455	201042	212517	282744
# 7	208000	219333	199000	309667	292333	224333	310333	231667	237333	235667	265000	301333	41600	214947	206960	322053	286487	219847	304127	227033	232587	245093	259700	60266.7	104000	109667	223059	347105	233867	251455	347853	259675	266027	117833	132500	60266.7
	188667	179667	188333	211667	222333	226333	223667	198000	221000	203667	259333	262000	184893	176073	184567	207433	217887	221807	219193	205920	216580	199593	254147	272480	211476	201388	211103	237257	177867	181067	250708	59400	247719	228290	290687	293676
	183667	163000	156000	147667	18666.7	153333	139333	172000	159667	185000	241667	261333	191013	159740	162240	144713	180870	159467	144907	168560	156473	181300	236833	256107	205872	182707	174860	165520	184561	171871	156179	192795	178970	207366	217500	292929
	166667	143000	135333	120667	154000	139667	155667	157000	138333	173667	193000	250667	163333	140140	132627	118253	150920	136873	152553	153860	143867	170193	189140	260693	186817	160289	151695	135255	77000	156552	174487	175981	155058	194663	216334	225600
	163667	146000	111333	101000	118333	142000	126000	134667	131000	139333	201000	229000	160393	143080	109107	98980	123067	147680	123480	131973	128380	27866.7	196980	224420	183454	163651	124794	113211	132640	159168	141233	150948	146838	156179	225301	256686
	123667	3451	129333	122333	155333	142333	139000	105667	118333	162333	185000	226000	128613	3466	126747	127227	152227	139487	136220	21133.3	355000	159087	181300	221480	138618	5678	144970	61166.7	174113	159541	155805	118442	366833	181959	207367	253323
	164333	122000	151333	134000	143000	146000	150333	127333	130333	176667	203333	200667	161047	119560	148307	131320	140140	151840	147327	124787	127727	173133	199267	208693	184201	136750	169630	150201	160289	73000	168509	142728	146091	198026	227916	224927
	88666.7	149000	74666.7	137000	208000	162333	120333	201333	130000	164667	186333	165333	17733.3	146020	73173.3	134260	203840	159087	117927	197307	127400	161373	182607	33066.7	17733.3	167014	83693.9	205500	104000	181959	134882	225675	145717	184575	208861	185322
# 8	242333	206000	153000	238333	361333	241667	297333	216000	241000	261333	271333	253333	237487	267800	149940	233567	216800	236833	291387	211680	236180	263947	265907	248267	208988	235664	131947	205539	190784	208413	256420	186278	259798	158368	159544	148960
	187000	181000	174000	191000	170000	182667	196000	292000	201333	204667	243333	238000	183260	177380	170520	187180	166600	179013	192080	286160	197307	200573	238467	233240	161269	156094	150058	164718	146608	157532	169030	251821	217037	176505	262313	139944
	136000	211000	174000	116000	168333	135000	158667	146667	178000	210667	219333	238667	133280	206780	170520	113680	164967	40500	155493	143733	174440	206453	214947	233893	117286	82712	150058	100038	145171	158610	136834	158107	191884	227099	189153	205826
	150000	103667	51333.3	179000	173667	198333	216000	206000	170000	195000	254000	234667	147000	101593	50306.7	175420	170193	194367	211680	201880	166600	191100	248920	70400	161700	89402.1	75460	154370	149770	171043	186278	177654	146608	168168	99568	61952
	146000	111667	45666.7	23333.3	56333.3	72333.3	100000	162667	153333	163667	264667	232000	143080	109433	44753.3	22866.7	55206.7	70886.7	98000	159413	150267	160393	158800	227360	125910	96301.3	49228.7	20122.7	48581.9	62380.3	86240	140284	165293	176433	139744	200077
	124000	110333	77666.7	80333.3	43333.3	72000	108000	121000	140333	169000	203000	240000	37200	108127	76113.3	78726.7	42466.7	70560	105840	118580	137527	165620	198940	235200	32736	95151.5	66979.7	69279.5	37370.7	62092.8	93139.2	104350	121023	145746	175067	206976
	135667	133667	120000	96666.7	96333.3	117667	115667	126000	162667	168000	166333	218333	132953	130993	117600	94733.3	94406.7	115313	113353	123480	159413	164640	49900	65500	116999	115274	103488	83365.3	83077.9	101476	124689	135828	175355	144883	43912	98250
	138667	99666.7	173333	101000	152000	117667	107667	143333	140000	186667	194333	188667	135893	97673.3	169867	30300	148960	115313	105513	140467	137200	182933	190447	184893	119586	85952.5	254800	26664	178752	101476	92851.7	123611	120736	160981	167593	162706
# 9	193867	216300	160650	119167	379400	217500	178400	129600	144600	235200	244200	278667	186112	194670	154224	107250	113820	208800	53520	220320	138816	225792	234432	83600	197279	206350	163477	113685	204876	271440	56731.2	176256	147145	239340	248498	88616
	149600	54300	52200	57300	51000	54800	58800	87600	60400	214900	255500	261800	134640	52128	50112	55008	48960	52608	52920	84096	57984	206304	245280	251328	135986	52649.3	53118.7	55558.1	51897.6	55764.5	56095.2	89141.8	61463	218682	247733	266408
	108800	63300	52200	34800	235667	40500	79333.3	73333.3	106800	126400	131600	143200	104448	60768	50112	33408	226240	38880	76160	70400	102528	121344	126336	137472	110715	64414.1	200448	35412.5	239814	41212.8	80729.6	74624	108680	128625	133916	145720
	157500	31100	53900	53700	52100	59500	108000	103000	178500	117000	266700	352000	151200	29856	48510	48330	50016	57120	261450	98880	171360	112320	186690	105600	152712	31647.4	51420.6	51229.8	53017	60547.2	392175	104813	181642	119059	188557	106656
	153300	33500	47950	24500	59150	21700	50000	81333.3	161000	171850	277900	185600	137970	32160	46032	23520	56784	20832	48000	78080	154560	164976	194530	129920	146248	34089.6	48793.9	24931.2	60191	22081.9	50880	82764.8	163834	166626	206202	137715
	130200	33100	100967	136567	56333.3	93600	140400	157300	147350	177450	213150	192000	124992	29790	96928	131104	54080	89856	126360	151008	141456	170352	149205	134400	126242	30087.9	102744	138970	54620.8	95247.4	133942	152518	142871	180573	158157	135744
	142450	6683.33	36000	29000	28900	58833.3	57833.3	63000	97600	100800	174650	174667	128205	6416	34560	27840	27744	56480	55520	60480	93696	96768	122255	167680	135897	6800.96	36633.6	29510.4	29408.6	59868.8	58851.2	64108.8	99317.8	102574	129590	251520
	145600	29900	182000	30300	159600	123550	32300	286667	84000	196000	204050	194327	139776	28704	174720	29088	207480	118608	31008	114667	80640	188160	195888	58298	148163	30426.2	185203	30833.3	219929	125724	32868.5	121547	85478.4	199450	293832	61795.9
# 10	104667	177333	135333	123667	166667	186333	200667	194333	187333	178000	222000	216000	101527	35466.7	131273	119957	100000	37266.7	120400	116600	181713	35600	215340	209520	50763.3	168949	129961	118757	99000	149067	119196	115434	179896	35244	213187	104760
	127667	106000	107667	109667	142000	126000	123000	115667	112333	114333	153000	151333	123837	102820	104437	106377	137740	122220	119310	112197	108963	110903	148410	146793	122598	101792	103392	105313	136363	120998	118117	111075	107874	109794	146926	145325
	126333	101000	89666.7	85666.7	140000	134667	113333	100333	67000	88000	112000	192000	122543	97970	86976.7	83096.7	135800	130627	109933	97323.3	13400	85360	108640	38400	121318	96990.3	86106.9	82265.7	134442	129320	108834	96350.1	13266	84506.4	107554	175320
	105667	98666.7	112333	91666.7	87666.7	101333	83333.3	91333.3	93666.7	72333.3	72666.7	140000	102497	95706.7	108963	88916.7	85036.7	98293.3	80833.3	88593.3	90856.7	14466.7	70486.7	135800	101472	94749.6	107874	88027.5	84186.3	97310.4	80025	87707.4	89948.1	14322	69781.8	134442
	110000	110000	91000	100000	110000	374	869	89000	99333.3	106000	87666.7	98333.3	106700	106700	88270	97000	106700	75439	7234	86330	96353.3	102820	85036.7	95383.3	105633	105633	87387.3	96030	105633	74684.6	384	85466.7	95389.8	101792	84186.3	94429.5
	161000	143000	162000	150000	100000	87666.7	99000	5400	94000	100333	81000	78333.3	156170	138710	157140	145500	60000	26300	59400	1080	91180	97323.3	78570	15666.7	154608	137323	155569	144045	59400	26037	58806	1069.2	90268.2	96350.1	77784.3	15510
	100667	130667	106667	121000	130667	146667	111333	136000	163333	149667	144667	93000	97646.7	126747	21333.3	117370	126747	142267	144733	131920	158433	145177	140327	90210	96670.2	125479	21120	116196	253493	140844	86840	130601	95060	143725	84196	89307.9
	148333	134667	138667	138000	140000	117000	116000	166667	93000	87666.7	96333.3	136000	143883	40400	69333.3	133860	42000	113490	112520	161667	90210	17533.3	93443.3	131920	142444	39996	68640	132521	8400	112355	111395	160050	89307.9	17358	92508.9	130601
# 11	350333	228667	144333	184567	205333	114800	215600	255800	209200	250600	248800	258200	175167	210373	132787	169801	188907	105616	198352	235336	192464	230552	228896	237544	180422	216685	136770	174895	194574	108784	204303	234865	198238	237469	235763	118772
	244333	222333	63833.3	90500	73833.3	97833.3	171067	228200	244200	233600	261200	310800	224787	111167	58726.7	83260	67926.7	90006.7	157381	209944	224664	214912	240304	285936	224337	114502	60488.5	41630	33963.3	92706.9	162103	209524	231404	221359	247513	294514
	234667	102667	56166.7	45833.3	69333.3	48666.7	166400	287400	254600	90133.3	276800	111800	215893	94453.3	51673.3	42166.7	63786.7	44773.3	153088	264408	234232	45066.7	254656	22360	222370	97286.9	53223.5	43431.7	31893.3	46116.5	157681	272340	241259	177087	262296	23030.8
	184333	91000	25333.3	32833.3	27666.7	33000	156133	248800	117400	308200	282400	312200	92166.7	83720	23306.7	30206.7	25453.3	30360	143643	228896	108008	283544	259808	287224	94931.7	86231.6	24005.9	31112.9	50906.7	31270.8	147952	235763	111248	292050	267602	229779
	156667	74333.3	54500	56666.7	38333.3	87666.7	153067	244400	291200	264800	266200	299400	203667	68386.7	50140	52133.3	35266.7	80653.3	140821	224848	267904	243616	244904	275448	209777	68249.9	51644.2	53697.3	36324.7	83072.9	145046	224398	275941	250924	252251	137724
	156000	44333.3	56333.3	52166.7	70833.3	64666.7	139600	205000	261600	240600	270600	150000	202800	40786.7	51826.7	47993.3	65166.7	59493.3	128432	188600	240672	221352	248952	138000	202394	42010.3	53381.5	49433.1	67121.7	61278.1	132285	194258	247892	220909	256421	41400
	151667	153667	168667	56500	137667	97666.7	211200	202800	225200	236600	222200	178533	139533	141373	155173	51980	126653	89853.3	194304	186576	207184	217672	204424	164251	143719	145615	154863	53539.4	130453	92548.9	200133	192173	213400	224202	210557	49275.2
	298667	132667	106667	53166.7	96133.3	118667	208200	106300	139000	135400	238800	141900	149333	122053	98133.3	48913.3	88442.7	109173	191544	97796	127880	124568	219696	130548	149035	125715	101077	50380.7	91095.9	112449	197290	100730	131716	128305	226287	134464
# 12	194333	172333	153000	171667	244000	120667	106333	144000	141333	179000	183667	209333	180730	179227	142290	159650	253760	112220	98890	133920	131440	166470	170810	194680	177115	175642	139444	156457	50752	109976	96912.2	131242	128811	163141	167394	190786
	158000	140333	101667	95333.3	92666.7	90666.7	85333.3	183333	89666.7	126667	142667	162667	146940	130510	105733	88660	86180	84320	79360	170500	83390	131733	132680	151280	144001	127900	103619	86886.8	84456.4	82633.6	77772.8	167090	81722.2	129099	130026	148254
	31000	114667	136333	72666.7	152000	16666.7	345	75000	50000	111333	137667	193000	28830	106640	126790	67580	141360	15500	1346	69750	46500	103540	128030	179490	28253.4	104507	124254	13516	138533	15190	731	68355	45570	101469	125469	175900
	54666.7	116333	51333.3	4876	6829	3745	4i61	73333.3	38000	84333.3	103333	170333	50840	120987	47740	7824	896	543	208750	68200	35340	78430	96100	158410	49823.2	118567	46785.2	165486	182035	2441	204575	66836	34633.2	76861.4	19220	47523
	143667	69666.7	1255	431000	357667	380333	361000	12666.7	118333	149333	174333	239333	133610	64790	5728	301700	332630	190167	180500	11780	110050	155307	162130	311133	130938	63494.2	1314	392210	33263	186363	176890	11544.4	107849	152201	158887	304911
	138000	72000	9873	177667	22000	76666.7	62000	104667	3452	105333	125333	169333	128340	66960	340	165230	20460	71300	57660	97340	2394	97960	130347	157480	125773	65620.8	1276	161925	20050.8	69874	56506.8	95393.2	4568	96000.8	127740	154330
	223000	177333	104333	136333	71000	100000	139333	109000	121333	131667	158333	200667	231920	164920	108507	126790	66030	93000	129580	101370	112840	136933	147250	186620	227282	161622	106337	124254	64709.4	91140	126988	99342.6	110583	134195	144305	93310
	161667	155333	228000	138000	172333	137333	182000	201667	159000	162667	188333	200000	150350	144460	212040	128340	160270	142827	169260	187550	165360	151280	175150	186000	147343	141571	207799	125773	157065	139970	165875	183799	162053	148254	171647	182280
# 13	296333	156667	132667	107000	149667	279000	294000	203000	102333	191667	213667	190333	180760	170767	144607	116630	163137	304110	320460	221270	111543	208917	232897	207463	184375	174182	147499	118963	166399	310192	326869	225695	113774	213095	237555	192941
	191667	115333	62000	53666.7	212000	310333	283333	258333	47000	160667	159333	216333	208917	111873	67580	58496.7	231080	301023	308833	281583	51230	175127	173673	209843	194293	114111	68931.6	59666.6	235702	307044	287215	287215	52254.6	162868	177147	214040
	77333.3	40333.3	6000	95333.3	277333	273333	203000	205000	107333	114333	155667	199333	84293.3	43963.3	6540	92473.3	302293	265133	221270	223450	104113	124623	169677	217273	85979.2	44842.6	6082.2	94322.8	308339	270436	205781	227919	106196	127116	173070	202064
	71000	6273	8472	53333.3	207333	187000	191667	211000	84333.3	90333.3	123667	176667	77390	6837.57	9234.48	58133.3	225993	181390	208917	229990	91923.3	98463.3	134797	192567	78937.8	6974.32	9419.17	59296	230513	185018	213095	234590	93761.8	91570.9	137493	196418
	118333	3848	2890	16666.7	284667	153333	188667	38000	47000	136333	141000	156000	128983	4194.32	3150.1	18166.7	310287	167133	183007	41420	51230	132243	136770	170040	131563	4278.21	3213.1	18530	465430	170476	186667	42248.4	52254.6	134888	139505	173441
	112667	16000	7920	7334	73333.3	140000	45666.7	194667	132667	173000	171000	157000	122807	17440	8632.8	7113.98	79933.3	152600	49776.7	212187	144607	188570	186390	171130	114210	17788.8	8805.46	7256.26	81532	155652	50772.2	216430	134484	192341	190118	159151
	116333	100667	28333.3	37000	9176	73666.7	92666.7	133667	151333	146333	155333	190333	126803	97646.7	30883.3	40330	10001.8	80296.7	101007	145697	164953	141943	169313	184623	129339	90811.4	31501	41136.6	10201.9	81902.6	103027	148611	168252	144782	157461	188316
	33333.3	88666.7	97666.7	102000	198667	125333	151000	256667	191333	171667	197333	189000	36333.3	96646.7	106457	111180	216547	136613	164590	279767	208553	187117	191413	206010	37060	98579.6	108586	113404	220878	139346	153069	285362	212724	190859	195242	210130
# 14	350333	228667	144333	263667	293333	164000	312667	193667	203000	215667	199667	295000	245233	217233	137117	250483	278667	155800	297033	183983	192850	204883	189683	59000	259947	230267	145344	265512	264733	165148	314855	195022	183208	217176	201064	62540
	244333	222333	127667	181000	147667	195667	132333	135000	145333	171333	198000	237667	232117	217887	121283	171950	140283	185883	125717	128250	138067	162767	188100	225783	246044	222244	115219	182267	148700	197036	133260	135945	146351	172533	178695	239330
	234667	102667	112333	91666.7	138667	97333.3	89666.7	97000	85666.7	120333	163000	215000	222933	97533.3	106717	87083.3	131733	92466.7	85183.3	92150	81383.3	114317	154850	204250	236309	103385	113120	92308.3	139637	98014.7	90294.3	87542.5	86266.3	116603	164141	216505
	184333	91000	50666.7	65666.7	55333.3	66000	75666.7	78333.3	144333	119667	138667	196000	175117	86450	48133.3	62383.3	52566.7	62700	71883.3	74416.7	137117	113683	131733	192080	166361	91637	49096	63631	55720.7	66462	68289.2	78881.7	145344	120504	125147	203605
	156667	74333.3	109000	56666.7	38333.3	87666.7	59666.7	84000	105000	120333	140000	208333	148833	70616.7	103550	53833.3	36416.7	83283.3	56683.3	79800	99750	114317	133000	197917	157763	74853.7	109763	57063.3	38601.7	88280.3	60084.3	84588	105735	121176	140980	209792
	156000	88666.7	56333.3	104333	141667	64666.7	67000	58666.7	107667	164333	136000	191000	148200	84233.3	53516.7	99116.7	134583	61433.3	63650	55733.3	102283	156117	133280	181450	140790	89287.3	56727.7	105064	127854	65119.3	67469	59077.3	108420	165484	135946	192337
	151667	153667	168667	113000	137667	97666.7	102667	104667	125667	157000	179333	234333	144083	150593	160233	107350	130783	92783.3	97533.3	99433.3	123153	149150	170367	222617	152728	159629	152222	113791	138630	98350.3	103385	105399	116996	158099	161848	235974
	298667	132667	106667	106333	240333	118667	121000	281000	222000	207000	164667	221000	179200	126033	101333	101017	228317	23733.3	114950	168600	210900	196650	156433	209950	189952	133595	107413	107078	242016	25157.3	121847	178716	215118	208449	165819	214149
# 15	135667	63333.3	70333.3	276000	294333	68333.3	353667	168333	144333	144667	170000	311667	127527	59533.3	66113.3	259440	323767	75166.7	332447	158233	135673	135987	159800	155833	122426	74416.7	82641.7	324300	404708	93958.3	415558	197792	169592	169983	199750	194792
	97000	80666.7	35666.7	33333.3	50333.3	167000	114667	133333	98333.3	119667	140667	129333	91180	75826.7	39233.3	31333.3	47313.3	156980	107787	125333	92433.3	112487	132227	121573	100298	83409.3	37664	39166.7	59141.7	196225	134733	156667	101677	140608	145449	151967
	81333.3	52000	37666.7	6666.67	5000	102333	241333	318000	105333	107333	118667	137333	76453.3	48880	35406.7	226454	4700	112567	226853	298920	115867	100893	130533	129093	95566.7	61100	44258.3	283068	5875	140708	217779	373650	144833	126117	163167	161367
	51000	35333.3	30666.7	4756	8000	354000	251333	337667	95666.7	82000	98666.7	144333	162532	38866.7	28826.7	4470.64	7520	332760	236253	371433	89926.7	90200	92746.7	135673	203165	48583.3	31709.3	4291.81	9400	415950	295317	464292	86329.6	112750	102021	169592
	67333.3	105000	96333.3	73333.3	371333	342000	404000	199667	66333.3	133333	204000	182667	178785	98700	90553.3	68933.3	349053	205200	379760	187687	62353.3	125333	191760	171707	223482	123375	113192	86166.7	174527	256500	474700	234608	77941.7	156667	239700	214633
	114333	37333.3	22000	8977	12000	131667	159000	56000	65333.3	119000	110000	146000	107473	41066.7	20680	9874.7	11280	123767	174900	52640	71866.7	111860	121000	137240	118221	51333.3	22748	12343.4	14100	154708	218625	65800	89833.3	139825	151250	150964
	156333	82333.3	84666.7	35666.7	81000	36000	39666.7	67000	63333.3	79666.7	114000	140000	146953	77393.3	79586.7	33526.7	76140	33840	37286.7	62980	59533.3	74886.7	107160	131600	183692	96741.7	99483.3	36879.3	73094.4	42300	46608.3	60460.8	74416.7	93608.3	133950	164500
	305333	91333.3	93666.7	92333.3	220667	72666.7	110000	328000	230000	211667	150000	195000	287013	85853.3	88046.7	86793.3	207427	68306.7	103400	308320	216200	198967	141000	183300	358767	107317	110058	108492	259283	85383.3	129250	385400	270250	248708	176250	229125
# 16	86333.3	225000	211667	248333	296667	206333	236667	212000	225667	216333	233667	227667	17266.7	45000	42333.3	49666.7	59333.3	41266.7	47333.3	42400	212127	203353	219647	214007	112233	292500	275167	322833	385667	185700	213000	190800	203100	194700	210300	295967
	197333	182667	167667	160333	152333	155667	151000	135667	157667	160000	148667	130000	185493	171707	157607	150713	143193	146327	141940	13566.7	148207	150400	139747	128700	256533	237467	217967	208433	198033	202367	196300	176367	204967	208000	193267	169000
	212333	175333	163000	126000	157667	102667	116667	3523	116000	100333	121333	105000	199593	164813	153220	118440	148207	96506.7	109667	56430	109040	50166.7	114053	98700	276033	227933	211900	163800	204967	133467	151667	4537	150800	130433	157733	136500
	209667	144333	111000	89333.3	111333	88000	103333	120333	79000	91333.3	76333.3	106333	197087	135673	104340	44666.7	104653	44000	97133.3	113113	39500	45666.7	38166.7	99953.3	125800	187633	144300	116133	144733	114400	134333	180500	118500	137000	114500	138233
	197000	136000	121333	92666.7	87000	99333.3	111000	89333.3	88000	98333.3	100000	106000	185180	127840	114053	46333.3	43500	93373.3	104340	44666.7	44000	49166.7	50000	99640	118200	176800	157733	120467	113100	129133	144300	134000	132000	147500	150000	137800
	34666.7	171000	134000	118667	98333.3	124667	127667	96333.3	99666.7	89666.7	70666.7	125667	32586.7	160740	125960	111547	49166.7	117187	120007	48166.7	49833.3	44833.3	35333.3	118127	153920	222300	174200	154267	127833	162067	165967	144500	149500	134500	106000	163367
	186667	3000	135667	127667	120333	109000	116000	117000	126000	82666.7	118333	151333	175467	2820	127527	25533.3	24066.7	102460	109040	109980	118440	41333.3	111233	142253	242667	3900	176367	165967	156433	141700	232000	234000	252000	330667	177500	196733
	4333.33	122333	196000	112333	142000	143333	153000	166667	122000	118333	114667	167000	4073.33	114993	117600	105593	133480	134733	143820	156667	114680	111233	107787	156980	5633.33	159033	254800	146033	184600	186333	198900	216667	158600	153833	149067	217100
# 17	193333	199000	174000	174333	192333	181667	243000	209000	181333	196667	214333	204667	135333	139300	121800	122033	203873	192567	257580	221540	192213	59000	85733.3	102333	77333.3	79600	69600	195253	215413	203467	272160	234080	203093	220267	240053	229227
	167667	163333	158667	138667	157667	170333	169000	167667	191000	184333	179667	201333	177727	173133	168187	146987	167127	180553	179140	177727	133700	129033	125767	140933	187787	65333.3	177707	155307	176587	190773	189280	187787	114600	110600	107800	120800
	142333	116333	131000	131000	161333	128333	111333	147333	166333	161667	166667	194000	150873	123313	138860	138860	171013	136033	118013	156173	176313	171367	116667	205640	159413	69800	146720	146720	180693	143733	66800	165013	186293	181067	186667	217280
	148667	120667	107000	81000	95000	85000	110333	124667	129000	139667	124000	168667	157587	127907	113420	56700	66500	59500	116953	132147	136740	148047	131440	178787	166507	205133	181900	137700	161500	255000	66200	139627	144480	156427	138880	188907
	159333	124333	112333	93333.3	131667	153667	104667	116333	130667	162667	143667	146667	168893	131793	119073	65333.3	139567	162887	110947	123313	138507	172427	152287	155467	178453	139253	125813	104533	147467	172107	62800	130293	146347	182187	160907	164267
	141667	120667	106667	110667	97000	114333	98666.7	117000	122667	144667	152000	147333	150167	127907	113067	117307	67900	121193	104587	124020	130027	153347	161120	156173	158667	135147	119467	123947	58200	128053	59200	131040	137387	162027	170240	165013
	145333	97666.7	84000	118667	132333	137667	140333	126333	120667	116333	123000	140000	154053	68366.7	58800	125787	140273	145927	148753	133913	127907	123313	130380	148400	162773	109387	94080	71200	148213	154187	157173	141493	135147	130293	137760	156800
	113333	167667	139000	127000	266333	132333	158000	188333	37666.7	76000	67666.7	93666.7	120133	177727	147340	134620	282313	140273	167480	199633	150667	114000	101500	140500	126933	187787	155680	142240	53266.7	148213	176960	210933	42186.7	85120	75786.7	104907
# 18	122667	99000	31666.7	36000	256000	187667	258000	220000	198000	274000	269000	191333	137387	110880	35466.7	40320	286720	210187	288960	246400	221760	306880	301280	214293	159467	128700	41166.7	46800	332800	243967	335400	286000	257400	356200	349700	172200
	132667	32666.7	8333.33	172000	184333	136333	177667	140333	109000	191667	146333	181000	148587	36586.7	9333.33	192640	206453	152693	198987	157173	122080	214667	163893	202720	172467	29400	10833.3	223600	239633	122700	159900	182433	98100	249167	190233	235300
	21333.3	23736	132667	121667	115333	100000	140667	57000	29000	78333.3	111000	158000	23893.3	26584.3	148587	136267	129173	112000	157547	63840	32480	87733.3	124320	176960	19200	30856.8	172467	109500	149933	130000	182867	74100	37700	101833	99900	205400
	11666.7	8273	146333	102333	125667	100667	97333.3	7451	34333.3	52666.7	82000	174333	13066.7	9265.76	163893	114613	140747	112747	109013	8345.12	38453.3	58986.7	91840	195253	15166.7	10754.9	190233	133033	163367	130867	126533	9686.3	30900	47400	106600	156900
	17666.7	28371	55666.7	251000	176667	183333	165667	13000	68666.7	73333.3	135000	150667	19786.7	31775.5	62346.7	281120	197867	205333	185547	14560	76906.7	82133.3	151200	168747	22966.7	36882.3	72366.7	326300	229667	165000	215367	16900	89266.7	95333.3	175500	195867
	3728	8760	7863	41000	27364	8654	5493	9273	47000	82000	74000	134667	4175.36	9811.2	8806.56	45920	30647.7	9692.48	6152.16	10385.8	52640	91840	82880	150827	4846.4	11388	7076.7	53300	35573.2	11250.2	7140.9	12054.9	42300	106600	96200	53866.7
	80666.7	32333.3	15666.7	9236	3737	3712	36333.3	76666.7	77666.7	114667	139667	147333	90346.7	36213.3	17546.7	10344.3	4185.44	4157.44	40693.3	85866.7	86986.7	128427	156427	165013	56466.7	29100	20366.7	12006.8	4858.1	4825.6	47233.3	69000	100967	149067	125700	58933.3
	48666.7	34000	67000	32666.7	20666.7	2915	3747	97000	63666.7	124667	164667	151667	54506.7	38080	75040	36586.7	23146.7	3264.8	4196.64	108640	71306.7	139627	184427	169867	63266.7	44200	87100	42466.7	26866.7	3789.5	4871.1	126100	82766.7	162067	214067	60666.7
# 19	284000	114667	85666.7	132000	143667	162000	181000	184000	199000	191667	224667	205000	292520	118107	88236.7	135960	147977	166860	186430	147200	159200	153333	179733	211150	275480	111227	83096.7	128040	139357	157140	175570	178480	193030	185917	217927	198850
	89000	9000	98666.7	111333	152000	120667	151333	233000	158000	182333	254667	240333	91670	9270	101627	114673	156560	124287	155873	186400	126400	145867	203733	247543	178000	8730	95706.7	107993	147440	117047	146793	302900	153260	237033	331067	233123
	176667	115000	101000	95666.7	59666.7	110333	93333.3	213667	155667	171000	200000	238333	181967	118450	104030	98536.7	61456.7	113643	96133.3	220077	160337	176130	206000	245483	171367	111550	97970	92796.7	57876.7	107023	90533.3	207257	150997	222300	194000	231183
	126667	100333	102000	94000	96000	116333	113667	106000	154667	158667	195667	220000	130467	103343	105060	96820	98880	119823	117077	109180	159307	31733.3	97833.3	226600	122867	97323.3	98940	91180	93120	112843	110257	102820	150027	206267	78266.7	213400
	165667	111333	92333.3	107333	91000	102667	79666.7	91333.3	107667	211667	292000	251667	170637	114673	95103.3	110553	93730	105747	82056.7	94073.3	110897	218017	300760	259217	215367	107993	89563.3	104113	88270	99586.7	77276.7	88593.3	104437	205317	283240	244117
	127000	93000	80666.7	58666.7	58666.7	103333	124333	124667	116667	133000	188667	196000	130810	95790	83086.7	60426.7	60426.7	106433	128063	128407	120167	136990	194327	201880	123190	90210	78246.7	56906.7	56906.7	100233	120603	120927	113167	39900	183007	190120
	105333	100667	97333.3	83666.7	74333.3	120333	119000	88333.3	109000	205667	200667	235333	108493	103687	100253	86176.7	76563.3	123943	122570	90983.3	112270	211837	100333	242393	200133	97646.7	94413.3	81156.7	72103.3	116723	115430	85683.3	105730	82266.7	80266.7	228273
	128000	83000	156667	105667	135667	117667	57000	154000	142000	156000	125667	148667	64000	85490	161367	108837	139737	121197	22800	158620	146260	160680	129437	153127	124160	80510	151967	102497	40700	35300	55290	46200	137740	312000	121897	144207
# 20	138333	160667	173333	214333	349333	428333	379000	317333	325000	288667	337333	306667	150783	157453	188933	233623	380773	214167	189500	158667	162500	144333	168667	334267	149630	156249	187488	231836	76154.7	42833.3	379000	157453	161257	143229	167376	331709
	187000	156000	108333	211333	289000	225000	196333	177333	164000	183333	193000	221000	203830	170040	118083	230353	315010	245250	214003	193293	178760	199833	210370	240890	202270	168739	23616.7	228591	312600	243373	212366	191814	177392	198304	208760	239047
	159333	112333	75333.3	249333	106667	157667	146333	155000	152667	132000	133667	194333	173673	122443	226000	271773	116267	171857	159503	168950	166407	143880	145697	211823	172344	24488.7	224271	269694	23253.3	170542	158283	167657	165133	142779	144582	210202
	179667	108000	77000	59333.3	92666.7	75333.3	112333	114000	93333.3	135333	161667	173333	195837	117720	231000	64673.3	90813.3	82113.3	122443	111720	101733	132627	176217	169867	194338	235440	46200	64178.5	90118.4	16422.7	121506	110865	100955	131612	174868	33973.3
	176000	115667	114667	86666.7	80333.3	86333.3	115667	135000	150667	149333	143333	234000	191840	126077	344000	216667	200833	215833	289167	270000	164227	162773	156233	255060	190372	25215.3	341368	215009	199297	214182	286954	267934	162970	161528	155038	253108
	175000	123333	141333	117333	116667	130000	143333	124333	87000	130000	146667	215000	190750	134433	154053	127893	127167	141700	156233	135523	174000	141700	159867	234350	189290	133405	152875	126915	126194	140616	155038	134486	172669	140616	158643	232557
	205667	148333	134667	135000	147333	161000	147000	138000	120333	141333	158333	222333	224177	161683	146787	147150	160593	175490	160230	150420	131163	154053	172583	242343	222461	160446	145663	146024	159364	174147	159004	300840	130160	152875	171263	48468.7
	228667	166667	176000	157000	171667	166333	169667	179333	184667	160333	166000	248667	249247	181667	191840	171130	187117	181303	339333	195473	201287	174763	180940	271047	247339	180277	190372	169821	185685	179916	336737	193978	199746	173426	179555	268973
# 21	165333	122000	136667	197333	210667	168000	189000	179667	202333	195000	205333	206000	150453	111020	124367	179573	191707	152880	171990	163497	184123	177450	209440	187460	180544	133224	149240	215488	230048	183456	206388	196196	220948	212940	251328	224952
	128000	113667	111667	124333	126000	128333	121000	174333	162667	181333	185000	228667	116480	115940	101617	113143	114660	116783	110110	158643	148027	165013	168350	208087	139776	139128	121940	135772	141032	140140	330330	190372	177632	202966	202020	187278
	163667	103667	98000	103333	90333.3	85666.7	138000	111333	146667	136333	150333	187000	166940	94336.7	89180	94033.3	82203.3	77956.7	125580	101313	133467	124063	136803	170170	200328	113204	109691	112840	98644	93548	150696	121576	160160	148876	164164	255255
	120667	93333.3	89000	92666.7	64666.7	75000	96000	88333.3	106000	118333	148667	182333	109807	84933.3	80990	94520	58846.7	68250	87360	80383.3	96460	107683	135287	165923	131768	101920	97188	113424	70616	81900	262080	96460	115752	132450	162344	82961.7
	103333	108000	69333.3	107667	90666.7	83666.7	79000	95333.3	122333	128667	183000	155000	94033.3	98280	63093.3	97976.7	82506.7	76136.7	71890	97240	111323	117087	166530	141050	282100	117936	75712	48988.3	247520	228410	215670	116688	133588	140504	199836	169260
	127333	108667	99000	100333	101667	85333.3	96666.7	102000	119667	151667	160333	151333	115873	110840	90090	91303.3	92516.7	77653.3	87966.7	92820	108897	138017	145903	121067	139048	136333	108108	109564	111020	93184	43983.3	111384	130676	165620	175084	145280
	123000	96000	130000	106000	97333.3	108667	89000	95000	109667	119667	151333	184333	111930	87360	118300	96460	88573.3	98886.7	80990	96900	99796.7	108897	137713	167743	134316	104832	141960	115752	106288	118664	97188	116280	49898.3	130676	169387	83871.7
	135000	113000	247000	109000	197333	135000	99333.3	271667	131333	151333	172000	240333	122850	102830	123500	218000	179573	122850	90393.3	135833	119513	137713	156520	218703	151106	123396	148200	261600	215488	147420	108472	163000	147001	165256	187824	262444
# 22	229333	171000	194000	262000	177667	215333	255000	237000	222667	241667	265667	252667	227040	169290	192060	259380	175890	213180	178500	142200	155867	145000	185967	50533.3	222953	33858	38412	254711	172724	209343	175287	139640	153061	142390	182619	176800
	84000	139333	117333	87666.7	108667	135000	127000	127667	146333	136667	168333	204667	83160	137940	116160	86790	107580	133650	125730	126390	144870	135300	166650	122800	81663.1	135457	114069	85227.8	105644	131244	123467	124115	142262	132865	163650	171920
	92666.7	65000	55000	57000	125667	8282	100667	83666.7	3472	2810	7382	207333	91740	64350	54450	56430	124410	8199.18	99660	82830	3437.28	238760	7308.18	269533	90088.7	63191.7	53469.9	55414.3	122171	8051.59	97866.1	81339.1	3375.41	23876	7176.63	134767
	3764	62333.3	80000	54666.7	4784	68333.3	76000	81666.7	78666.7	93666.7	131333	178000	273610	61710	79200	54120	4736.16	67650	75240	80850	77880	92730	130020	35600	27361	60599.2	77774.4	53145.8	4650.91	66432.3	73885.7	79394.7	76478.2	91060.9	127680	34959.2
	124333	116000	7354	96000	62000	8947	80666.7	6389	90666.7	110333	115000	189333	248667	114840	7280.46	95040	61380	8857.53	79860	6325.11	89760	109230	113850	187440	149200	112773	7149.41	93329.3	60275.2	8698.09	23958	210800	88144.3	107264	111801	184066
	9283	80666.7	136000	2897	58666.7	106667	34333.3	111000	111333	151000	107667	199667	301975	24200	134640	2868.03	293333	105600	33990	109890	110220	149490	106590	197670	30197.5	23764.4	132216	2816.41	117333	103699	10197	32967	108236	146799	104671	39534
	142333	7461	96000	76000	65000	72000	72666.7	72666.7	79000	103333	113000	172667	140910	7386.39	95040	75240	64350	71280	71940	71940	78210	102300	111870	170940	138374	7253.43	93329.3	73885.7	63191.7	69997	70645.1	70645.1	76802.2	100459	109856	167863
	191333	3692	117333	107000	271667	124333	111333	81000	129333	141333	151000	185667	189420	3655.08	116160	105930	268950	123090	110220	80190	128040	139920	149490	183810	186010	145909	114069	104023	134475	120874	108236	78746.6	125735	137401	146799	180501
# 23	169000	212000	202667	185667	197000	195333	189333	212000	313000	227000	253667	263333	185900	200976	222933	204233	216700	68366.7	37866.7	42400	62600	45400	50733.3	289667	23051.6	247200	274208	251207	266541	219555	212811	238288	351812	255148	285121	81975.7
	195333	211000	182000	169000	155000	149333	161000	149000	173000	211667	220667	270000	185176	232100	200200	185900	146940	164267	152628	163900	190300	232833	209192	297000	227766	46048.6	246246	228657	180736	202048	187732	201597	234069	286385	257306	365310
	177000	173000	155000	122000	121333	119333	112667	117667	117333	142667	182333	205000	38586	224900	170500	134200	133467	131267	123933	129433	129067	135248	200567	194340	192937	276627	209715	165066	164164	161458	152438	159203	158752	166355	246697	239038
	152333	148667	151333	91000	78333.3	98000	82333.3	78333.3	85666.7	119667	221667	187000	167567	199957	143464	100100	74260	92904	90566.7	74260	94233.3	131633	243833	205700	206107	245947	176461	123123	91339.8	114272	111397	91339.8	115907	161909	299915	253011
	174333	153000	145000	112333	77333.3	79000	83666.7	67333.3	91000	107000	173667	207333	191767	168300	159500	106492	85066.7	86900	92033.3	74066.7	100100	117700	191033	196552	235873	207009	196185	130985	104632	106887	113201	91102	123123	144771	234971	241759
	174000	118333	132333	95333.3	105667	98333.3	110667	84000	112667	135000	176667	192667	191400	130167	125452	104867	116233	108167	121733	35532	123933	148500	194333	182648	235422	127563	154306	128986	142967	133045	149732	43704.4	152438	182655	239030	224657
	180333	216333	158333	138000	127000	177667	123667	125000	143000	161333	209667	279667	198367	205084	174167	151800	139700	195433	52311	52875	60489	68244	88689	307633	34119.1	252253	214225	303600	171831	371323	64342.5	65036.2	74401.5	83940.1	109087	378389
	92666.7	261667	234667	184333	177667	129333	120333	230000	150333	139333	210667	247667	101933	287833	258133	202767	195433	142267	132367	253000	165367	153267	231733	272433	38734.7	354035	317504	249403	240383	174988	162811	311190	203401	188518	285032	335093
# 24	208000	219333	199000	309667	292333	224333	310333	231667	237333	235667	265000	301333	192021	202483	183712	285877	269875	207099	306423	213869	219101	217562	138642	157650	183879	193898	175923	273756	258433	198318	293431	204801	209811	208337	277283	315301
	188667	179667	188333	211667	222333	226333	223667	198000	221000	203667	259333	262000	174173	165864	173865	195406	205253	208946	206484	182789	204022	188020	135677	137072	166788	158831	166493	187120	196550	200086	197729	175039	195371	180048	129924	131260
	183667	163000	156000	147667	18666.7	153333	139333	172000	159667	185000	241667	261333	169557	150478	144016	136322	120380	141554	128629	158786	147400	64315.2	126434	136723	162368	144097	137909	130542	41209.7	135552	123175	152054	50459.6	61588.3	121073	130926
	166667	143000	135333	120667	154000	139667	155667	157000	138333	173667	193000	250667	153863	141198	133628	111397	142169	137907	153705	155022	127706	160325	100973	88960.7	147339	135211	127962	106673	136141	132060	147188	148449	122291	153527	96691.8	85188.7
	163667	146000	111333	101000	118333	142000	126000	134667	131000	139333	201000	229000	151093	134784	102780	93240.8	109243	131091	116320	124321	129349	128629	185558	211407	144687	129069	98422.4	89287.4	104611	125533	111388	119050	123865	123175	177691	202444
	123667	1836	129333	122333	155333	142333	139000	105667	118333	162333	185000	226000	114166	4359	119397	112935	143400	140540	128322	71198.2	109243	160288	170788	208638	109326	24934	114335	108147	137320	134581	122881	68179.4	104611	153492	163546	199792
	164333	122000	151333	134000	143000	146000	150333	127333	130333	176667	203333	200667	151709	112628	139707	123706	132014	134784	138784	117551	120321	174441	187713	185251	145276	107852	133784	118461	126417	129069	132900	112567	115219	167044	64259.6	177396
	88666.7	149000	74666.7	137000	208000	162333	120333	201333	130000	164667	186333	165333	81855	137553	68930.5	126475	192021	149862	81080.6	185866	120013	152016	172019	152632	78384.3	242727	66007.9	223178	183879	264447	77642.8	177985	114924	145571	164725	146160
# 25	242333	206000	153000	238333	361333	241667	297333	216000	241000	261333	271333	253333	85301.3	254904	189322	294914	447114	299038	367920	59097.6	298213	323374	335748	386014	83912.3	250754	186239	39518.4	59913.3	294169	361929	58135.3	439865	318108	330281	379728
	187000	181000	174000	191000	170000	182667	196000	292000	201333	204667	243333	238000	65824	223969	215308	236343	210358	226032	242530	79891.2	249130	253255	66576	362650	64752.1	220322	211802	232495	206933	222351	238581	78590.3	245073	249131	65491.9	356745
	136000	211000	174000	116000	168333	135000	158667	146667	178000	210667	219333	238667	168286	261091	205790	143538	208296	167049	196334	181485	220257	260679	60009.6	363666	165546	256840	202439	141201	204904	164329	193137	178530	216671	256434	59032.4	357744
	150000	103667	51333.3	179000	173667	198333	216000	206000	170000	195000	254000	234667	185610	128277	63519.9	221495	214895	245418	267278	254904	210358	241293	314300	357571	182588	126188	62485.5	217888	211396	241421	262926	250754	206933	237364	309182	351748
	146000	111667	45666.7	23333.3	56333.3	72333.3	100000	162667	153333	163667	264667	232000	180660	138176	56507.9	28872.7	69706.9	89505.3	118270	201284	189735	44779.2	327499	353508	177719	135926	55587.8	398276	68571.8	88047.8	116344	198006	186645	44050	322166	347751
	124000	110333	77666.7	80333.3	43333.3	72000	108000	121000	140333	169000	203000	240000	153438	136526	91856.4	95010.2	53620.7	89092.8	133639	149725	173648	46238.4	251192	365698	150939	134303	90360.6	93463.1	52747.5	87642	131463	147287	170821	45485.5	247102	84549.3
	135667	133667	120000	96666.7	96333.3	117667	115667	126000	162667	168000	166333	218333	167874	165399	148488	119615	119203	145601	143126	155912	201284	207883	205821	270166	165140	162706	146070	117668	117262	143230	140795	153374	198006	204498	202469	265766
	138667	99666.7	173333	101000	152000	117667	107667	143333	140000	186667	194333	188667	171586	123328	214483	124977	188085	145601	133227	177361	38304	230981	240468	233456	168792	121319	210990	122942	185022	33662.9	30802	174473	37680.3	227220	451833	229655
# 26	338667	213667	227333	239333	217000	197333	290000	263333	220000	244000	257333	278000	400541	264391	281302	296151	268516	244180	342983	325849	272228	84668	318424	343997	78260	247160	48665.3	276850	251016	228266	320630	304612	254486	79149.9	297672	321578
	147000	167667	187000	154667	165000	186333	206000	223333	231333	178667	221667	215667	181898	207471	231394	191385	204171	230569	254904	276353	286252	221082	274290	255069	170043	193949	216313	178911	190865	215542	238292	258342	267596	206674	256414	238445
	81000	121333	73666.7	126667	141000	150333	171667	162000	170333	179667	210000	219333	100229	150138	91155.1	156737	174473	186022	212420	200459	201453	222320	259854	271403	324743	140353	85214.3	146522	163102	173899	198576	187394	188324	207830	242919	253715
	131000	124000	97000	144667	132000	123000	133667	135333	168000	141000	167000	217667	162099	153438	120028	179011	156116	152200	165399	167461	207883	174473	206646	269341	151535	143438	112205	167344	145942	363302	154620	399731	35963.8	30183.9	35749.7	251787
	229667	159000	143000	102667	160333	140333	166000	115333	158333	132333	182000	191333	284190	196747	176948	127040	198396	173648	196328	142713	195922	163749	225207	226290	265668	183924	165416	118760	185466	162331	183533	133412	183153	153077	210529	211542
	54333.3	183000	103667	128000	99666.7	136667	120667	175333	166667	108667	211667	212333	67232.1	226444	128277	158387	123328	169111	149313	216957	206233	134464	261916	262741	97486.5	211686	119917	148065	115290	158090	139582	202818	192792	125701	244846	245618
	94333.3	85000	90666.7	70000	84000	115667	127667	111333	144000	140667	199333	215333	116728	105179	112191	86618	103942	143126	157975	137764	178186	174061	246655	266453	32520.4	98324.2	104879	80972.8	97167.4	133798	147679	128785	166573	162717	230580	249088
	95000	117000	224667	36333.3	293000	157667	101667	204667	22000	130333	154333	143667	117553	144776	278003	44958.9	219278	195097	125802	253255	27222.8	161274	190972	177773	367280	135340	259884	42028.8	37935.1	182382	117603	236749	359845	150764	178526	166187
# 27	261000	64333.3	72000	100667	127333	53666.7	134000	137667	116000	127333	163333	88000	285466	70363.9	78749.3	110103	139270	58697.4	146561	150572	126874	139270	178644	96249.1	210980	79497.9	88971.7	124396	157348	66316.9	165586	170117	143343	157348	201834	108743
	3847	75666.7	53333.3	106000	85000	3621	75333.3	51333.3	71666.7	82666.7	122667	151000	4207.62	82759.7	58332.8	115936	92967.9	3960.43	82395.1	56145.3	78384.7	89668.5	134165	165155	4753.81	93502.7	65905	130986	105036	267810	93090.8	63433.5	88559.8	101308	151581	186593
	7361	56666.7	35000	20666.7	95666.7	39666.7	31333.3	119000	98333.3	84000	103000	158000	8051.02	61978.6	38280.9	22604	104634	43385	34270.5	130155	107551	91874.2	112655	172811	9096.12	70024	43250.1	25538.2	118217	49016.8	38719.2	147050	121512	103800	127279	195244
	9283	10983	43666.7	4000	2737	4924	8578	3748	59333.3	79000	104333	150333	10153.2	12012.5	47760	4374.96	2993.57	5385.58	9382.1	4099.34	64358.9	86405.5	113170	164426	11471.2	13571.9	53959.7	4942.87	3382.16	6084.68	10600	4631.47	72713.3	97621.8	127861	3162
	81000	44333.3	34333.3	28333.3	50666.7	5728	2394	9542	39333.3	74666.7	173667	138000	88592.9	48489.1	37551.7	30989.3	55416.2	6264.94	2596.77	10436.5	43020.4	81665.9	188376	150936	100093	54783.5	42426.3	35012	62609.7	7078.19	2933.86	11791.2	48604.9	92267	212829	4209
	144333	45000	33333.3	129667	170333	102000	114667	170333	122333	87666.7	102667	165667	157863	49218.3	36458	141822	186300	111561	125416	186300	133801	95884.5	112291	181196	178355	55607.3	41190.6	160231	210484	126043	278910	210484	151170	108331	126867	6542
	124333	147667	93333.3	81000	32333.3	28666.7	86000	104667	77333.3	74000	106333	199000	135988	161509	102082	88592.9	35364.3	31353.9	94061.6	114478	84582.6	80936.8	116301	217654	153641	182474	115334	100093	39954.9	35423.9	106272	129339	95562.2	91443.2	131398	245908
	197333	79333.3	110667	143000	236333	94666.7	116333	239000	117667	155667	160333	124333	215831	86770	121041	156405	43178.1	17295.6	127238	43665.3	21497.7	170259	175363	135988	243848	98033.7	136753	176708	48783	19540.7	143755	251230	210909	192360	198127	153641
# 28	229333	171000	194000	262000	177667	215333	255000	237000	222667	241667	265667	252667	223499	166650	189065	255335	173147	209855	248513	230971	217002	235519	258908	246239	198020	186881	212017	286332	194167	235332	278682	259011	243346	264111	290340	276132
	3847	139333	117333	87666.7	108667	3621	127000	127667	146333	136667	168333	204667	3749.13	135789	114348	85436.4	105902	3528.88	123769	124419	142611	133190	164051	199460	156780	194504	163793	122379	151694	147260	177287	178218	204275	190781	234987	285706
	7361	65000	55000	57000	125667	7612	100667	83666.7	8732	5333.33	6432	207333	7173.74	63346.4	53600.8	55549.9	122470	7418.35	98105.7	81538.2	8509.86	5197.65	6268.37	202059	142903	90737.4	76777.8	79569.7	175426	120930	140527	116795	176820	7445.12	8978.81	289429
	9283	10983	80000	54666.7	2737	4924	8578	3748	78666.7	93666.7	131333	178000	9046.84	10703.6	77964.8	53275.9	50981	109870	98309	92730	76665.4	91283.8	127992	173472	110909	109283	111677	76312.5	73025.2	157378	140818	132826	109815	130755	183336	248481
	124333	116000	5253	96000	62000	5728	2394	9542	90666.7	110333	115000	189333	121170	113049	5119.36	93557.8	60422.7	152710	142320	139800	140300	107526	112074	184517	173564	98730	210900	134012	86549.5	218742	203859	200250	200966	154021	160535	107090
	8374	80666.7	136000	3728	58666.7	106667	34333.3	111000	111333	151000	107667	199667	110978	78614.5	132540	3633.16	57174.2	103953	33459.9	108176	108501	147159	104928	194587	158965	112607	189851	5204.14	81896.3	148902	47928	154952	155417	210790	150298	118700
	142333	10982	96000	76000	65000	72000	72666.7	72666.7	79000	103333	113000	172667	138712	10702.6	93557.8	74066.6	63346.4	70168.3	70818	70818	76990.2	100705	110125	168274	198692	15330.4	134012	106093	90737.4	100509	101440	101440	110281	144249	157743	241036
	191333	7291	117333	107000	271667	124333	111333	81000	129333	141333	151000	185667	124941	142398	114348	104278	178920	121170	108501	78939.4	126043	137738	147159	180943	178965	203971	163793	149368	256285	173564	155417	113073	180544	197296	210790	259183
# 29	169000	212000	202667	185667	197000	195333	189333	212000	313000	227000	253667	263333	169000	212000	202667	185667	197000	195333	189333	212000	313000	227000	253667	263333	169390	212490	203135	186096	197455	195785	189771	212490	107985	227524	254253	319687
	195333	211000	182000	169000	155000	149333	161000	149000	173000	211667	220667	270000	195333	211000	182000	169000	155000	149333	161000	149000	173000	211667	220667	270000	195785	211487	182420	169390	155358	149678	161372	149344	173400	212156	221176	270624
	177000	173000	155000	122000	121333	119333	112667	117667	117333	142667	182333	205000	11090	173000	155000	122000	121333	119333	112667	117667	117333	142667	182333	205000	167230	173400	155358	122282	121614	119609	112927	117938	117604	142996	182755	205474
	152333	148667	151333	91000	78333.3	98000	82333.3	78333.3	85666.7	119667	221667	187000	15990	148667	151333	91000	78333.3	98000	82333.3	78333.3	85666.7	119667	221667	187000	176520	149010	52210	91210.2	27025	98226.4	28405	78514.3	85864.6	119943	222179	64515
	174333	153000	145000	112333	77333.3	79000	83666.7	67333.3	91000	107000	173667	207333	174333	153000	145000	112333	77333.3	79000	83666.7	67333.3	91000	107000	173667	207333	174736	153353	145335	112593	77512	320640	83859.9	67488.9	91210.2	107247	174068	207812
	174000	118333	132333	95333.3	105667	98333.3	110667	84000	112667	135000	176667	192667	174000	118333	132333	95333.3	105667	98333.3	110667	84000	112667	135000	176667	192667	174402	118607	132639	95553.6	105911	98560.5	38180	84194	112927	135312	177075	193112
	180333	216333	158333	138000	127000	177667	123667	125000	143000	161333	209667	279667	180333	216333	158333	138000	127000	177667	123667	125000	143000	161333	209667	10920	180750	216833	158699	138319	127293	178077	123952	125289	143330	161706	210151	10945.2
	92666.7	261667	234667	184333	177667	129333	120333	230000	150333	139333	210667	247667	7283	261667	234667	184333	177667	129333	120333	230000	150333	139333	210667	247667	7299.82	301230	235209	184759	178077	129632	120611	230531	150681	48070	72680	248239
# 30	208000	219333	199000	309667	292333	224333	310333	231667	237333	235667	265000	301333	213470	225102	204234	317811	300022	230233	6281	7198	6271	241865	271970	309258	218482	230386	209028	325272	307065	235638	198900	182370	160382	247543	278354	316519
	188667	179667	188333	211667	222333	226333	223667	198000	221000	203667	259333	262000	193629	276380	193286	217234	228181	232286	229549	203207	226812	209023	266154	268891	198174	282869	197824	222333	233538	237739	234938	207978	232137	213930	272402	275203
	183667	163000	156000	147667	18666.7	153333	139333	172000	159667	185000	241667	261333	188497	167287	160103	151550	19157.6	157366	142998	176524	163866	189865	248022	268206	192922	171214	163862	155108	19607.4	161060	146355	180668	167713	339812	253845	274503
	166667	143000	135333	120667	154000	139667	155667	157000	138333	173667	193000	250667	171050	9870	138893	123840	158050	143340	159761	161129	141971	178234	198076	257259	175066	162350	142153	126748	161761	146705	163511	164912	145305	182418	202726	263299
	163667	146000	111333	101000	118333	142000	126000	134667	131000	139333	201000	229000	167971	7689	114261	103656	121446	145735	129314	138208	134445	142998	206286	235023	171915	155120	10392	29183	29381	149156	132350	141453	137602	9274	211129	240540
	123667	6197	129333	122333	155333	142333	139000	105667	118333	162333	185000	226000	126919	2318	132735	125551	159419	146077	142656	108446	121446	166603	189866	231944	8709	2904	135851	30928	163161	149506	146005	90000	82390	170514	194323	237389
	164333	122000	151333	134000	143000	146000	150333	127333	130333	176667	203333	200667	168655	125209	155313	137524	146761	149840	154287	130682	133761	181313	208681	205944	172615	9540	158960	140753	150206	153358	157909	133750	136901	185570	213580	210779
	88666.7	149000	74666.7	137000	208000	162333	120333	201333	130000	164667	186333	165333	90998.6	152919	76630.4	140603	213470	166603	123498	206628	133419	168997	191234	169682	93135	6829	330980	143904	218482	170514	349094	211479	9238	172965	195723	173665
# 31	356333	190667	203667	210000	208000	235000	233667	209333	240667	229333	197000	287667	327542	175261	187210	193032	10293	66199.5	65823.9	58969.2	221221	210803	181082	264423	307234	164395	175603	181064	9654.83	62095.1	61742.8	55313.1	10923	9382	7239	248029
	233333	138000	99666.7	81666.7	105333	98666.7	105333	126333	122000	165333	174000	221667	214480	126850	91613.6	75068	15273.3	14306.7	15273.3	18318.3	112142	151974	159941	203756	201182	118985	85933.6	70413.8	14326.4	13419.7	14326.4	17182.6	105190	142552	150024	2312
	84666.7	54000	59000	70000	51666.7	63333.3	75000	68000	96000	89333.3	134667	59000	77825.6	49636.8	54232.8	64344	47492	58216	68940	62505.6	88243.2	82115.2	123786	54232.8	330920	46559.3	50870.4	60354.7	44547.5	54606.6	64665.7	58630.3	82772.1	77024.1	116111	310900
	130333	66666.7	69666.7	17666.7	24000	62666.7	63666.7	64333.3	86666.7	77000	157333	232000	119802	61280	64037.6	16239.2	22060.8	57603.2	58522.4	59135.2	79664	70778.4	144621	213254	9201	8239	60067.3	15232.4	350930	340291	54894	55468.8	74724.8	66390.1	135654	309200
	64666.7	3000	34333.3	30333.3	49666.7	98000	60000	48666.7	89333.3	85333.3	90666.7	191333	59441.6	2757.6	31559.2	27882.4	45653.6	90081.6	55152	44734.4	82115.2	78438.4	83340.8	175874	55756.2	2586.63	29602.5	26153.7	42823.1	84496.5	51732.6	41960.9	77024.1	73575.2	78173.7	164969
	169000	50666.7	23000	26000	29333.3	27000	33333.3	40000	50000	74333.3	115667	19333.3	155345	46572.8	21141.6	23899.2	26963.2	24818.4	30640	36768	45960	68327.2	106321	17771.2	145713	43685.3	19830.8	22417.4	25291.5	23279.7	28740.3	34488.4	310290	64090.9	99728.9	16669.4
	32666.7	19000	8666.67	19333.3	24000	46333.3	61000	39333.3	40000	80000	101000	160667	30027.2	17464.8	7966.4	17771.2	96000	185333	244000	157333	160000	320000	92839.2	147685	28165.5	16382	7472.48	16669.4	90048	173843	228872	147579	12093	300160	87083.2	138528
	58000	52333.3	367	21666.7	119667	72666.7	113667	78333.3	55000	92666.7	104000	131000	53313.6	48104.8	337.346	19916	109998	66795.2	104482	72004	50556	85179.2	95596.8	120415	50008.2	45122.3	316.431	18681.2	103178	62653.9	98004.5	67539.8	140900	79898.1	89669.8	112949
# 32	242333	206000	153000	238333	361333	241667	297333	216000	241000	261333	271333	253333	226460	192507	142978	222723	337666	225838	277858	201852	24798.9	26891.2	27920.2	236740	217923	185249	137588	214326	324936	217323	267383	194242	176789	25877.4	290900	227815
	187000	181000	174000	191000	170000	182667	196000	292000	201333	204667	243333	238000	174752	169144	162603	178490	158865	170702	183162	272874	188146	191261	227395	222411	168163	162768	156473	171760	152876	164267	176257	262587	181053	54891.9	218822	275256
	136000	211000	174000	116000	168333	135000	158667	146667	178000	210667	219333	238667	127092	197180	330920	108402	157308	126157	148274	137060	166341	196868	204967	223034	122301	189746	210900	104315	151377	121401	142684	131893	160070	243644	197240	64010.8
	150000	103667	51333.3	179000	173667	198333	216000	206000	170000	195000	254000	234667	140175	96876.5	47971	167276	162292	185343	201852	192507	158865	182228	237363	219296	134890	93224.3	13767.7	160969	156173	178355	194242	185249	152876	175358	228414	62938
	146000	111667	45666.7	23333.3	56333.3	72333.3	100000	162667	153333	163667	264667	232000	136437	104352	42675.5	21805	52643.5	67595.5	93450	152012	143290	152946	247331	216804	131293	100418	168210	20983	339800	59123	89926.9	146281	137888	289010	238007	208630
	124000	110333	77666.7	80333.3	43333.3	72000	108000	121000	140333	169000	203000	240000	12759.6	301920	72579.5	75071.5	40495	67284	100926	113074	131142	157930	189704	224280	12278.6	129030	69843.3	72241.3	38968.3	64747.4	97121.1	108812	126197	151977	182552	215825
	135667	133667	120000	96666.7	96333.3	117667	115667	126000	162667	168000	166333	218333	13960.1	124912	112140	90335	90023.5	109959	108091	117747	152012	156996	155438	204032	13433.8	120202	107912	86929.4	86629.6	105814	104015	113308	146281	151077	149578	196340
	138667	99666.7	173333	101000	152000	117667	107667	143333	140000	186667	194333	188667	129584	93138.5	161980	94384.5	142044	109960	100614	133945	130830	174440	181604	176309	309100	257890	155873	90826.2	136689	105814	96821.3	128895	125898	167864	174758	169662
# 33	169333	243333	222667	210667	225667	228000	219333	228667	251000	231333	240000	280000	206079	296137	270985	256381	59124.7	128592	266929	278287	44728.2	41223.6	42768	340760	291253	224767	271200	194593	208448	210604	202598	211219	231849	213683	221688	258636
	214000	192333	178333	161333	200000	167000	175000	171000	180667	186667	213333	222667	260438	234070	217032	196343	243400	203239	212975	208107	219871	33264	259627	270985	197672	177658	164726	149024	184740	154258	161648	157953	166882	172424	197056	205677
	189333	144333	144667	118333	144667	109333	115000	104333	138333	151667	159333	198333	230419	175654	176059	144012	176059	133059	139955	126974	168352	184578	193909	241372	174887	133321	133629	109304	133629	100991	106226	96372.7	127778	140094	147176	183201
	216667	141000	114333	119667	122000	128000	117000	109667	115000	104333	150667	185000	263683	171597	139144	145634	148474	155776	142389	133464	139955	126974	183361	225145	310290	130242	105610	110536	112691	118234	108073	101299	106226	96372.7	139171	170884
	235333	177333	163000	121333	142000	164667	183333	122000	85000	63000	131000	184000	132728	215815	198371	147663	172814	200399	223117	148474	62815	76671	159427	223928	217377	163803	150563	112076	131165	152103	169345	112691	78514.5	58193.1	121005	169961
	245333	195667	154333	108333	129333	124333	86000	84666.7	124000	157667	157333	170667	138368	238126	187824	61100	157399	151314	104662	103039	150908	191880	191475	207701	226614	180737	142558	100068	119465	114847	79438.2	78206.6	114539	145637	145329	157645
	169333	165667	132333	137333	107667	102667	118333	99333.3	98333.3	106667	122000	153667	206079	201616	161050	167135	131030	124945	144012	120889	119672	129813	148474	187012	156413	153026	122236	126855	99451.7	94833.2	109304	91754.2	90830.5	98528	112691	141942
	120667	128000	144667	138667	135333	111000	81666.7	95000	127333	132000	132000	204000	146851	155776	176059	168757	164701	135087	99388.3	156750	154965	160644	160644	248268	111460	118234	133629	128086	125007	102531	298630	87751.5	117618	121928	121928	291720
# 34	245667	273667	212000	227000	129000	268000	351667	319000	305667	297333	299000	320667	252774	281584	218133	233567	132732	275753	102930	120910	290100	305935	307650	329944	218649	291242	225615	241578	137285	285212	106460	125057	190596	200999	202126	341261
	241667	188667	181333	225000	197667	213000	191000	170333	184000	209667	233000	273667	248658	194125	186579	231509	203385	219162	196526	175261	189323	215732	239741	281584	215089	200783	192979	239450	210361	226679	203266	181273	195817	223132	247964	291242
	206333	172333	143000	149000	181667	154333	163000	143333	161000	175333	214000	262333	212303	177319	147137	153311	186922	158798	167716	147480	165658	180406	220191	269923	183642	183401	152184	158569	193334	164245	173468	152539	171340	186594	227744	279181
	223000	159333	108667	7890	25333.3	122667	120333	567	976	166667	198333	244000	229451	163943	111810	8118.26	321840	126215	123815	583.403	1004.24	171488	204071	251059	237322	169566	115645	278123	332879	23678	128061	603.414	302910	177370	211071	259670
	243000	165333	36000	8459	104000	193333	206667	187333	165333	154000	195333	238667	250030	170116	37041.5	8703.72	107009	198926	212646	192753	170116	158455	200984	90209	258606	175951	38312	9002.26	110679	205750	219939	199364	175951	163890	207878	93303.2
	171000	106333	115333	91333.3	118000	181000	190333	200333	149333	129000	150667	197000	175947	109410	118670	93975.6	121414	186236	195840	206129	153654	132732	155025	202699	252590	113162	122740	97199	125578	192624	202557	213199	158924	137285	160343	209652
	195667	193667	206667	154000	113333	141667	117667	173667	211667	215000	205667	198000	201327	199269	212646	158455	116612	145765	121071	178691	217790	221220	211617	203728	24360.6	206104	219939	163890	120612	150765	125223	184820	225260	228808	218875	210716
	212667	58000	90333.3	117333	113000	126667	135667	181333	169667	199333	172333	226000	218819	59677.9	92946.7	120728	116269	130331	139592	186579	174575	205100	177319	232538	226325	280900	11246.5	124869	120257	134801	144379	192979	180563	212135	183401	240514
# 35	193333	199000	174000	174333	192333	181667	243000	209000	181333	196667	214333	204667	203773	209746	183396	183747	202719	191477	184680	158840	137813	149467	162893	215719	192173	197806	172956	173287	191179	180577	241542	207746	180245	195487	213047	203439
	167667	163333	158667	138667	157667	170333	169000	167667	191000	184333	179667	201333	176721	172153	167235	146155	166181	179531	178126	176721	201314	194287	189369	212205	166661	162353	157715	137835	156721	169311	167986	166661	189854	183227	178589	200125
	142333	116333	131000	131000	161333	128333	111333	147333	166333	161667	166667	194000	150019	122615	138074	138074	170045	135263	117345	155289	175315	170397	175667	204476	141479	115635	130214	130214	160365	127563	110665	146449	38256.7	160697	287099	192836
	148667	120667	107000	81000	95000	85000	110333	124667	129000	139667	124000	168667	297333	127183	112778	68445	80275	71825	116291	131399	135966	147209	130696	177775	147775	119943	106358	80514	94430	84490	109671	123919	128226	138829	123256	167655
	159333	124333	112333	93333.3	131667	153667	104667	116333	130667	162667	143667	146667	167937	131047	118399	78866.7	138777	161965	110319	122615	137723	171451	151425	154587	158377	123587	111659	92773.3	130877	152745	104039	115635	129883	161691	142805	145787
	141667	120667	106667	110667	97000	114333	98666.7	117000	122667	144667	152000	147333	149317	127183	112427	116643	102238	120507	103995	123318	129291	152479	160208	155289	140817	119943	106027	110003	96418	113647	98074.7	116298	301909	143799	151088	146449
	145333	97666.7	84000	118667	132333	137667	140333	126333	120667	116333	123000	140000	153181	102941	88536	125075	139479	145101	147911	133155	127183	122615	129642	147560	144461	97080.7	83496	117955	131539	136841	139491	125575	241333	115635	122262	139160
	113333	167667	139000	127000	266333	132333	158000	188333	37666.7	76000	67666.7	93666.7	119453	176721	146506	133858	280715	139479	166532	198503	210902	268780	291090	98724.7	112653	166661	138166	126238	264735	131539	157052	187203	37440.7	75544	67260.7	93104.7
# 36	229333	171000	194000	262000	177667	215333	255000	237000	222667	241667	265667	252667	243093	181260	205640	277720	76752	228253	270300	251220	75706.7	82166.7	90326.7	267827	226352	168777	191478	258594	175357	212534	251685	233919	219772	238525	262213	249382
	84000	139333	117333	87666.7	108667	135000	127000	127667	146333	136667	168333	204667	89040	147693	124373	92926.7	115187	143100	134620	135327	155113	144867	178433	216947	82908	137522	115808	86527	107254	133245	125349	126007	144431	134890	166145	143267
	92666.7	65000	55000	57000	125667	2390	100667	83666.7	10936	5333.33	27000	207333	98226.7	68900	58300	60420	133207	2533.4	201333	88686.7	11592.2	5653.33	28620	219773	91462	64155	54285	56259	124033	2358.93	99358	82579	10793.8	5264	26649	269533
	6723	62333.3	80000	54666.7	4513	68333.3	76000	81666.7	78666.7	93666.7	131333	178000	7126.38	66073.3	84800	57946.7	4783.78	72433.3	80560	86566.7	83386.7	99286.7	262667	188680	6635.6	61523	78960	53956	4454.33	67445	75012	80605	77644	92449	129626	175686
	124333	116000	321	96000	62000	6637	80666.7	5631	90666.7	110333	115000	189333	131793	39440	257330	288000	248000	7035.22	85506.7	5968.86	96106.7	116953	39100	200693	122717	114492	316.827	94752	61194	6550.72	79618	5557.8	89488	108899	113505	37866.7
	20971	80666.7	136000	76	58666.7	106667	34333.3	111000	111333	151000	107667	199667	22229.3	85506.7	144160	80.56	62186.7	113067	36393.3	117660	118013	160060	36606.7	211647	20698.4	79618	134232	75.012	57904	105280	33887	109557	109886	149037	106267	39933.3
	142333	3840	96000	76000	65000	72000	72666.7	72666.7	79000	103333	113000	172667	150873	4070.4	101760	80560	68900	76320	77026.7	77026.7	83740	109533	271580	183027	140483	3790.08	94752	75012	64155	71064	71722	71722	77973	101990	111531	170422
	191333	10239	117333	107000	271667	124333	111333	81000	129333	141333	151000	185667	202813	10853.3	124373	321000	287967	131793	118013	85860	137093	149813	160060	196807	188846	10105.9	115808	105609	268135	122717	109886	79947	127652	139496	149037	37133.3
# 37	284000	114667	85666.7	132000	143667	162000	181000	184000	199000	191667	224667	205000	278320	112373	83953.3	129360	140793	158760	177380	180320	195020	187833	220173	200900	292520	118107	88236.7	135960	147977	166860	186430	189520	204970	197417	231407	211150
	89000	9000	98666.7	111333	152000	120667	151333	233000	158000	182333	254667	240333	87220	8820	96693.3	109107	148960	118253	148307	228340	154840	178687	249573	144200	238500	9270	101627	114673	156560	124287	155873	239990	162740	187803	262307	247543
	176667	115000	101000	95666.7	59666.7	110333	93333.3	213667	155667	171000	200000	238333	173133	112700	98980	93753.3	58473.3	108127	91466.7	209393	152553	167580	196000	143000	265000	118450	104030	98536.7	61456.7	113643	96133.3	220077	160337	176130	206000	35750
	126667	100333	102000	94000	96000	116333	113667	106000	154667	158667	195667	220000	124133	98326.7	99960	92120	94080	114007	111393	103880	151573	155493	191753	132000	19000	103343	105060	96820	98880	119823	117077	109180	159307	163427	201537	226600
	165667	111333	92333.3	107333	91000	102667	79666.7	91333.3	107667	211667	292000	251667	16566.7	200400	166200	193200	89180	100613	78073.3	89506.7	105513	207433	286160	151000	170637	114673	95103.3	110553	93730	105747	82056.7	94073.3	110897	218017	300760	37750
	127000	93000	80666.7	58666.7	58666.7	103333	124333	124667	116667	133000	188667	196000	124460	91140	79053.3	57493.3	57493.3	101267	121847	122173	114333	130340	184893	58800	130810	95790	83086.7	60426.7	60426.7	106433	128063	128407	120167	136990	194327	29400
	105333	100667	97333.3	83666.7	74333.3	120333	119000	88333.3	109000	205667	200667	235333	103227	98653.3	95386.7	81993.3	72846.7	117927	116620	86566.7	106820	201553	196653	230627	108493	103687	100253	86176.7	76563.3	123943	122570	90983.3	112270	211837	206687	242393
	128000	83000	156667	105667	135667	117667	57000	154000	142000	156000	125667	148667	125440	81340	153533	103553	132953	115313	55860	150920	139160	152880	123153	145693	131840	85490	161367	108837	139737	121197	8550	158620	21300	23400	18850	153127
# 38	169000	212000	202667	185667	197000	195333	189333	212000	313000	227000	253667	263333	175760	220480	210773	193093	204880	203147	196907	220480	325520	236080	263813	273867	191578	240323	229743	210472	223319	221430	214628	110240	32552	257327	26381.3	298515
	195333	211000	182000	169000	155000	149333	161000	149000	173000	211667	220667	270000	203147	219440	189280	175760	161200	155307	167440	154960	179920	220133	229493	280800	221430	239190	206315	191578	175708	169284	182510	168906	196113	239945	250148	306072
	177000	173000	155000	122000	121333	119333	112667	117667	117333	142667	182333	205000	184080	179920	161200	126880	126187	124107	117173	122373	122027	148373	189627	213200	200647	196113	175708	138299	137543	135276	127719	133387	133009	161727	206693	232388
	152333	148667	151333	91000	78333.3	98000	82333.3	78333.3	85666.7	119667	221667	187000	304667	154613	157387	94640	81466.7	101920	85626.7	81466.7	89093.3	124453	230533	194480	332087	168529	171551	103158	88798.7	111093	93333.1	88798.7	97111.7	135654	251281	211983
	174333	153000	145000	112333	77333.3	79000	83666.7	67333.3	91000	107000	173667	207333	181307	159120	150800	116827	80426.7	82160	87013.3	70026.7	94640	111280	180613	215627	197624	173441	164372	127341	87665.1	89554.4	94844.5	309200	103158	11128	196869	235033
	174000	118333	132333	95333.3	105667	98333.3	110667	84000	112667	135000	176667	192667	180960	123067	137627	99146.7	109893	102267	115093	87360	117173	140400	183733	200373	36192	134143	150013	108070	119784	111471	125452	280190	127719	153036	200269	218407
	180333	216333	158333	138000	127000	177667	123667	125000	143000	161333	209667	279667	18033.3	224987	164667	143520	132080	184773	128613	130000	148720	167787	218053	290853	196563	245235	179487	156437	143967	201403	140189	141700	162105	182887	237678	317030
	92666.7	261667	234667	184333	177667	129333	120333	230000	150333	139333	210667	247667	96373.3	272133	244053	191707	184773	134507	125147	239200	156347	144907	219093	257573	19274.7	296625	48810.7	287560	201403	26901.3	136410	260728	170418	157948	238812	280755
# 39	165333	122000	136667	197333	210667	168000	189000	179667	202333	195000	205333	206000	160373	118340	132567	191413	84266.7	162960	183330	174277	196263	78000	266933	267800	198400	146400	41000	236800	252800	336000	226800	215600	242800	234000	246400	247200
	128000	113667	111667	124333	126000	128333	121000	174333	162667	181333	185000	228667	124160	110257	108317	120603	122220	124483	117370	169103	157787	175893	179450	221807	153600	136400	134000	149200	151200	154000	145200	209200	195200	217600	222000	68600
	163667	103667	98000	103333	90333.3	85666.7	138000	111333	146667	136333	150333	187000	158757	100557	95060	100233	87623.3	83096.7	133860	107993	142267	132243	145823	181390	196400	124400	117600	124000	108400	102800	165600	133600	176000	163600	180400	224400
	120667	93333.3	89000	92666.7	64666.7	75000	96000	88333.3	106000	118333	148667	182333	117047	90533.3	86330	89886.7	62726.7	72750	93120	85683.3	102820	114783	144207	176863	144800	112000	106800	111200	77600	90000	115200	106000	127200	142000	178400	218800
	103333	108000	69333.3	107667	90666.7	83666.7	79000	95333.3	122333	128667	183000	155000	100233	104760	67253.3	104437	87946.7	81156.7	76630	92473.3	118663	124807	177510	150350	124000	129600	83200	129200	108800	100400	94800	114400	146800	154400	219600	46500
	127333	108667	99000	100333	101667	85333.3	96666.7	102000	119667	151667	160333	151333	123513	105407	96030	97323.3	98616.7	82773.3	93766.7	98940	116077	147117	155523	146793	152800	130400	118800	120400	122000	102400	116000	122400	143600	182000	192400	181600
	123000	96000	130000	106000	97333.3	108667	89000	95000	109667	119667	151333	184333	119310	93120	126100	102820	94413.3	105407	86330	285000	106377	116077	146793	178803	147600	115200	156000	127200	116800	130400	106800	114000	131600	143600	45400	221200
	135000	113000	247000	109000	197333	135000	99333.3	271667	131333	151333	172000	240333	130950	109610	239590	105730	191413	130950	96353.3	108667	236400	60533.3	166840	233123	162000	135600	296400	130800	236800	162000	119200	326000	157600	181600	206400	288400
# 40	208000	219333	199000	309667	292333	224333	310333	231667	237333	235667	265000	301333	41600	203980	185070	287990	271870	208630	62066.7	162167	166133	164967	185500	280240	232960	224378	203577	316789	299057	229493	68273.3	178383	182747	181463	204050	308264
	188667	179667	188333	211667	222333	226333	223667	198000	221000	203667	259333	262000	175460	167090	175150	196850	206770	210490	208010	184140	205530	189410	241180	243660	193006	183799	192665	216535	227447	231539	228811	202554	226083	208351	265298	268026
	183667	163000	156000	147667	18666.7	153333	139333	172000	159667	185000	241667	261333	170810	151590	145080	137330	17360	142600	129580	159960	148490	37000	224750	52266.7	187891	166749	159588	151063	19096	156860	142538	175956	163339	40700	247225	57493.3
	166667	143000	135333	120667	154000	139667	155667	157000	138333	173667	193000	250667	155000	132990	125860	112220	143220	129890	144770	146010	128650	161510	179490	233120	170500	146289	138446	123442	157542	142879	159247	160611	141515	177661	197439	256432
	163667	146000	111333	101000	118333	142000	126000	134667	131000	139333	201000	229000	152210	135780	103540	93930	236667	132060	117180	125240	121830	129580	186930	212970	167431	149358	113894	103323	260333	145266	128898	137764	134013	142538	205623	234267
	123667	21098	129333	122333	155333	142333	139000	105667	118333	162333	185000	226000	115010	19621.1	120280	113770	144460	132370	129270	21133.3	110050	150970	277500	210180	126511	21583.3	132308	125147	158906	145607	142197	23246.7	121055	166067	305250	231198
	164333	122000	151333	134000	143000	146000	150333	127333	130333	176667	203333	200667	152830	113460	140740	124620	132990	135780	139810	118420	121210	164300	189100	186620	168113	124806	154814	137082	146289	149358	153791	130262	133331	180730	208010	205282
	88666.7	149000	74666.7	137000	208000	162333	120333	201333	130000	164667	186333	165333	82460	138570	69440	127410	193440	150970	111910	187240	120900	153140	173290	153760	90706	152427	76384	140151	212784	166067	123101	205964	60450	168454	190619	169136
# 41	242333	206000	153000	238333	361333	241667	297333	216000	241000	261333	271333	253333	72700	199820	148410	231183	350493	234417	288413	64800	72300	78400	81400	245733	254450	216300	160650	250250	379400	253750	312200	226800	253050	274400	284900	266000
	187000	181000	174000	191000	170000	182667	196000	292000	201333	204667	243333	238000	56100	54300	168780	185270	164900	177187	190120	283240	195293	198527	236033	230860	196350	190050	182700	200550	178500	191800	205800	306600	211400	214900	365000	249900
	136000	211000	174000	116000	168333	135000	158667	146667	178000	210667	219333	238667	131920	204670	52200	112520	163283	130950	153907	142267	172660	204347	212753	310267	142800	221550	182700	121800	336667	141750	166600	154000	124600	168533	109667	250600
	150000	103667	51333.3	179000	173667	198333	216000	206000	170000	195000	254000	234667	145500	100557	15400	173630	168457	192383	108000	199820	164900	189150	246380	70400	157500	108850	53900	187950	182350	396667	226800	216300	255000	204750	127000	246400
	146000	111667	45666.7	23333.3	56333.3	72333.3	100000	162667	153333	163667	264667	232000	141620	108317	13700	7000	54643.3	217000	300000	244000	230000	245500	256727	69600	153300	117250	47950	340920	59150	75950	105000	170800	161000	171850	397000	243600
	124000	110333	77666.7	80333.3	43333.3	72000	108000	121000	140333	169000	203000	240000	120280	107023	75336.7	77923.3	13000	21600	32400	117370	136123	163930	196910	312000	130200	115850	81550	84350	45500	75600	113400	363000	147350	177450	101500	252000
	135667	133667	120000	96666.7	96333.3	117667	115667	126000	162667	168000	166333	218333	131597	129657	116400	93766.7	93443.3	114137	112197	37800	157787	162960	161343	65500	142450	140350	126000	101500	101150	123550	121450	132300	325333	176400	174650	327500
	138667	99666.7	173333	101000	152000	117667	107667	143333	140000	186667	194333	188667	134507	96676.7	168133	97970	147440	114137	104437	139033	135800	181067	188503	183007	145600	104650	182000	106050	159600	123550	113050	150500	147000	196000	204050	198100
# 42	338667	213667	227333	239333	217000	197333	290000	263333	220000	244000	257333	278000	318347	200847	213693	224973	138880	126293	185600	168533	140800	156160	241893	261320	169333	220077	234153	246513	223510	296000	298700	34233.3	28600	251320	33453.3	286340
	147000	167667	187000	154667	165000	186333	206000	223333	231333	178667	221667	215667	138180	157607	175780	145387	155100	175153	193640	209933	217453	167947	208367	94893.3	151410	172697	192610	159307	169950	191923	212180	230033	238273	184027	228317	222137
	81000	121333	73666.7	126667	141000	150333	171667	162000	170333	179667	210000	219333	76140	114053	69246.7	119067	132540	141313	161367	152280	160113	168887	197400	96506.7	83430	124973	75876.7	130467	145230	154843	176817	166860	175443	185057	216300	225913
	131000	124000	97000	144667	132000	123000	133667	135333	168000	141000	167000	217667	123140	116560	91180	135987	124080	115620	125647	127213	157920	132540	156980	204607	134930	127720	99910	149007	135960	126690	137677	139393	173040	145230	172010	224197
	229667	159000	143000	102667	160333	140333	166000	115333	158333	132333	182000	191333	215887	149460	134420	96506.7	150713	131913	156040	108413	148833	124393	171080	179853	236557	163770	18590	205333	165143	280667	332000	118793	163083	136303	187460	197073
	54333.3	183000	103667	128000	99666.7	136667	120667	175333	166667	108667	211667	212333	51073.3	172020	97446.7	120320	93686.7	128467	113427	164813	156667	102147	198967	93426.7	55963.3	188490	106777	131840	102657	140767	124287	180593	171667	111927	218017	218703
	94333.3	85000	90666.7	70000	84000	115667	127667	111333	144000	140667	199333	215333	88673.3	79900	85226.7	65800	78960	108727	120007	104653	135360	132227	187373	202413	97163.3	87550	93386.7	72100	86520	119137	131497	114673	148320	144887	205313	221793
	95000	117000	224667	36333.3	293000	157667	101667	204667	22000	130333	154333	143667	89300	109980	211187	34153.3	275420	148207	95566.7	192387	20680	122513	145073	135047	97850	120510	231407	37423.3	301790	162397	203333	307000	22660	134243	158963	147977
# 43	72333.3	91666.7	93666.7	81000	133667	73333.3	224667	123667	137000	138667	141333	180000	94033.3	119167	121767	105300	173767	95333.3	22466.7	12366.7	328800	69333.3	183733	144000	78120	99000	101160	87480	144360	79200	292067	133560	147960	149760	152640	194400
	80666.7	88333.3	71333.3	67000	72000	94000	89000	91333.3	116667	157667	138333	157000	104867	114833	92733.3	87100	93600	122200	115700	118733	151667	204967	179833	204100	87120	95400	77040	72360	77760	101520	96120	98640	126000	170280	149400	169560
	72666.7	98666.7	64000	30000	37333.3	83666.7	64666.7	92333.3	90000	116000	125667	163333	94466.7	128267	83200	39000	48533.3	292833	6466.67	9233.33	117000	150800	163367	212333	78480	106560	69120	32400	40320	90360	69840	99720	97200	125280	135720	176400
	89666.7	67666.7	61666.7	10666.7	33000	43333.3	65666.7	75000	77333.3	116333	129667	149000	116567	87966.7	80166.7	13866.7	42900	56333.3	85366.7	97500	100533	151233	168567	193700	96840	73080	66600	11520	35640	46800	70920	81000	83520	125640	140040	74500
	94333.3	17000	44333.3	4392	10233	62333.3	30000	40666.7	35333.3	76666.7	112000	118333	122633	22100	57633.3	5709.6	13302.9	81033.3	39000	52866.7	45933.3	99666.7	145600	153833	101880	18360	47880	4743.36	11051.6	67320	32400	43920	38160	82800	120960	23666.7
	64666.7	49666.7	37666.7	13000	119000	20666.7	21333.3	61000	27000	75333.3	100000	141000	84066.7	64566.7	48966.7	16900	154700	26866.7	27733.3	79300	35100	30133.3	10000	183300	69840	53640	40680	14040	128520	22320	23040	65880	29160	81360	108000	28200
	100000	74666.7	62000	66333.3	27666.7	35666.7	57666.7	48000	56000	115333	123667	139667	130000	97066.7	80600	86233.3	35966.7	46366.7	74966.7	62400	72800	149933	12366.7	181567	108000	80640	66960	71640	29880	38520	62280	51840	60480	124560	133560	27933.3
	315667	97000	48666.7	3359	244667	210	57000	138000	59666.7	113333	100000	137667	31566.7	9700	63266.7	314886	318067	273	74100	179400	77566.7	147333	130000	178967	126267	48500	24333.3	1679.5	264240	226.8	61560	149040	64440	122400	108000	148680
# 44	445667	387667	430667	474000	467000	423667	521000	454667	375333	130667	236333	258000	311967	333393	370373	407640	401620	364353	104200	90933.3	75066.7	182933	203247	221880	89133.3	77533.3	417747	94800	452990	410957	505370	441027	364073	26133.3	229243	250260
	423667	327333	254667	273667	408333	374333	335000	389000	397667	274000	172333	140333	296567	281507	219013	235353	351167	321927	288100	334540	341993	235640	148207	120687	410957	317513	50933.3	265457	396083	363103	324950	377330	385737	265780	167163	136123
	192000	233333	178667	259667	215333	315333	321667	285000	303333	317333	259000	86000	76800	200667	153653	223313	185187	271187	276633	245100	260867	272907	222740	73960	186240	226333	173307	251877	208873	305873	312017	276450	294233	307813	251230	17200
	151000	158000	115333	60666.7	196667	284667	315000	310333	243667	313000	315333	150333	60400	135880	99186.7	24266.7	169133	244813	270900	266887	209553	269180	271187	30066.7	146470	153260	111873	58846.7	190767	276127	305550	301023	236357	303610	305873	145823
	129333	50000	31333.3	56333.3	125000	219000	156667	333000	92000	215000	357333	136000	51733.3	20000	26946.7	48446.7	107500	188340	134733	286380	79120	184900	307307	27200	125453	48500	30393.3	54643.3	121250	212430	151967	323010	89240	208550	346613	131920
	91000	85000	19000	34333.3	169667	165000	88666.7	316333	257333	209333	277000	245333	78260	73100	16340	29526.7	145913	141900	76253.3	272047	221307	180027	238220	49066.7	88270	82450	18430	33303.3	164577	160050	17733.3	306843	249613	203053	268690	237973
	138667	97333.3	63000	51333.3	73333.3	120667	212000	332000	249667	278667	297333	101000	119253	83706.7	54180	44146.7	63066.7	103773	182320	285520	214713	239653	255707	86860	134507	94413.3	61110	49793.3	14666.7	117047	205640	322040	242177	270307	288413	20200
	321000	133667	45666.7	87333.3	318667	200667	271667	390333	400333	403667	216667	200333	276060	114953	39273.3	75106.7	274053	172573	233633	335687	344287	347153	186333	172287	311370	129657	44296.7	84713.3	309107	194647	263517	78066.7	80066.7	80733.3	210167	194323
# 45	257000	197667	157667	75333.3	74333.3	69333.3	82666.7	56666.7	57000	53666.7	65000	2970	102800	19766.7	15766.7	7533.33	69130	64480	76880	52700	53010	49910	60450	3758	205600	226160	199432	753.333	67747.4	63190.4	75342.4	51646	51949.8	48911.8	59241	1945
	247667	217667	169667	42000	44666.7	43333.3	20333.3	9333.33	45000	34000	58333.3	4000	230330	202430	16966.7	39060	41540	40300	18910	8680	41850	31620	54250	3720	225723	80972	16627.3	38278.8	40709.2	39494	98203	8506.4	41013	30987.6	53165	3645.6
	204333	147667	136000	15333.3	8333.33	11333.3	5212	10920	1264	4000	69666.7	5000	20433.3	14766.7	13600	14260	7750	10540	4847.16	10155.6	1175.52	3720	64790	4650	165120	132090	160166	13974.8	7595	10329.2	82710	9952.49	1152.01	110923	63494.2	186880
	190667	152000	7683	3109	3482	9860	6325	8420	8213	8210	61000	5333.33	177320	15200	7145.19	2891.37	3238.26	9169.8	5882.25	7830.6	7638.09	7635.3	56730	4960	173774	14896	7002.29	2833.54	142839	8986.4	5764.6	7673.99	7485.33	150900	55595.4	4860.8
	224667	179000	6666.67	6210	5810	3471	4819	2921	9899	5333.33	31666.7	7860	89866.7	107400	6200	5775.3	5403.3	277680	4481.67	2716.53	9206.07	213333	29450	7309.8	8986.67	10740	620	5659.79	228579	27768	4392.04	2662.2	9021.95	21333.3	28861	7163.6
	224333	192000	50333.3	8666.67	94333.3	3666.67	39000	3000	51666.7	12	10000	12000	134600	76800	5033.33	866.667	9433.33	3410	36270	2790	48050	11.16	9300	11160	13460	7680	4932.67	849.333	9244.67	3341.8	35544.6	2734.2	47089	10.9368	9114	10936.8
	206333	220000	30333.3	39666.7	209000	56333.3	94333.3	666.667	333.333	666.667	1000	1333.33	191890	22000	3033.33	36890	194370	52390	87730	620	310	182900	930	1240	19189	21560	2972.67	36152.2	190483	51342.2	85975.4	188900	303.8	18290	911.4	1215.2
	238667	193333	188333	94666.7	199000	105000	43666.7	53666.7	1000	3333.33	1000	2000	221960	179800	175150	88040	185070	97650	40610	49910	930	3100	930	1860	22196	17980	17515	8804	18507	9765	39797.8	48911.8	911.4	210913	911.4	1822.8
# 46	243333	218667	252667	98000	119667	106333	123667	98000	102333	92666.7	95000	324333	231167	207733	240033	93100	113683	101017	117483	93100	97216.7	88033.3	90250	308117	212673	191115	220831	85652	104589	92935.3	108085	85652	89439.3	80990.7	83030	283467
	174000	261667	230667	74666.7	76000	53000	74000	49000	58000	87333.3	78333.3	85000	165300	287833	253733	70933.3	304000	50350	296000	196000	232000	82966.7	261720	80750	152076	264807	233435	65258.7	279680	46322	272320	180320	213440	76329.3	392580	74290
	227000	198000	176333	185000	20000	48666.7	61666.7	54000	62333.3	66333.3	56333.3	34666.7	215650	99000	88166.7	370000	19000	46233.3	58583.3	51300	59216.7	265333	53516.7	32933.3	198398	91080	176333	340400	17480	42534.7	53896.7	47196	54479.3	244107	49235.3	30298.7
	262000	193000	130667	58000	77666.7	97666.7	114000	107667	144000	172667	182000	92000	248900	96500	124133	55100	73783.3	92783.3	108300	102283	136800	164033	728000	87400	228988	88780	114203	50692	67880.7	85360.7	99636	94100.7	125856	150911	364000	80408
	320333	299000	199000	214333	190000	222333	267000	456667	313000	288667	323000	145000	304317	284050	189050	203617	180500	211217	253650	433833	62600	274233	306850	137750	279971	482885	173926	187327	166060	194319	233358	399127	57592	252295	282302	126730
	434333	532667	634333	432333	420333	381667	441333	439333	449667	236000	334000	177000	412617	506033	602617	86466.7	399317	76333.3	88266.7	87866.7	89933.3	472000	567800	168150	379607	202413	554407	79549.3	367371	70226.7	81205.3	80837.3	82738.7	47200	56780	154698
	449000	526667	290000	225333	233000	236667	235667	235667	203000	196667	326333	233333	426550	500333	275500	214067	491280	224833	223883	223883	192850	186833	554767	221667	392426	460307	253460	196941	451978	89933.3	205973	89553.3	177422	171887	277383	203933
	384000	375667	222000	184333	187333	192333	187000	188667	191000	204000	331333	242667	364800	356883	210900	175117	177967	182717	177650	179233	181450	193800	563267	230533	335616	328333	194028	161107	163729	168099	163438	71693.3	329109	178296	281633	212091
# 47	224000	189000	205500	58500	119500	117500	167500	54500	63500	74000	62500	105000	264320	223020	242490	69030	141010	138650	197650	64310	74930	87320	73750	123900	253747	214099	232790	66268.8	135370	133104	189744	10289.6	11988.8	13971.2	11800	118944
	203000	93500	161500	3245	23000	8500	22500	37000	26000	36500	89000	65500	162400	74800	129200	3829.1	9200	3400	9000	43660	30680	43070	105020	77290	155904	71808	124032	3675.94	8832	3264	8640	41913.6	29452.8	41347.2	100819	231870
	201000	31600	26400	157500	156213	161000	210912	7891	123743	220192	12039	22000	140700	25280	21120	185850	184331	32200	105456	9311.38	61871.5	110096	14206	25960	135072	24268.8	20275.2	29736	176958	30912	101238	8938.92	59396.6	105692	13637.8	24921.6
	199500	79500	297000	3462	2592	2374	7832	161230	172380	176090	19283	16500	139650	63600	148500	4085.16	3058.56	2801.32	9241.76	80615	86190	88045	22753.9	82500	134064	61056	142560	165230	2936.22	2689.27	8872.09	77390.4	82742.4	84523.2	21843.8	16500
	203000	90750	156000	6462	182370	231230	120901	212309	150123	102930	3923	18500	142100	72600	124800	7625.16	91185	115615	142663	106154	30024.6	121457	4629.14	92500	136416	7260	119808	271263	87537.6	110990	136957	101908	28823.6	116599	4443.97	18500
	223500	86500	67500	576	4120	9102	8472	4357	239	50239	6000	24500	156450	102070	79650	679.68	4861.6	10740.4	9996.96	5141.26	282.02	59282	7080	4900	150192	97987.2	76464	652.493	4667.14	10310.7	9597.08	4935.61	270.739	56910.7	6796.8	980
	212500	181000	14000	2500	279	10248	1500	102390	140000	92309	6000	27500	106250	54300	4200	750	329.22	12092.6	1770	120820	28000	108925	7080	32450	102000	52128	4032	720	316.051	11608.9	1699.2	115987	26880	104568	6796.8	6490
	263500	165500	7000	1500	162000	2903	4721	144500	38000	130290	12500	144500	131750	82750	2100	450	64800	1161.2	1888.4	57800	44840	153742	14750	170510	126480	79440	2016	281293	62208	1114.75	1812.86	55488	43046.4	147593	14160	34102
